# Supplementary material for: Genome-Scale Metabolic Reconstruction, Non-Targeted LC-QTOF-MS Based Metabolomics Data, and Evaluation of Anticancer Activity of Cannabis sativa Leaf Extracts
Source: Metabolites. 2023 Jun 24;13(7):788. doi: 10.3390/metabo13070788 (PMC10385671; doi:10.3390/metabo13070788)
Supplement: Supplementary file 1 [file metabolites-13-00788-s001.zip]

Archive with 2 entries (2 files):
- Spreadsheet S1. CannGEM_V05.xlsx
- Supplementary Figures and Tables.pdf
