# Supplementary material for: Genome-Scale Metabolic Reconstruction, Non-Targeted LC-QTOF-MS Based Metabolomics Data, and Evaluation of Anticancer Activity of Cannabis sativa Leaf Extracts
Source: Metabolites. 2023 Jun 24;13(7):788. doi: 10.3390/metabo13070788 (PMC10385671; doi:10.3390/metabo13070788)
Supplement: Supplementary file 1 [file metabolites-13-00788-s001.zip › Spreadsheet S1. CannGEM_V05.xlsx]

## Sheet: Reaction List
Abbreviation	Description	Reaction	GPR	Lower bound	Upper bound	Objective	Subsystem	Aliases	Notes	EC Number	References	KEGGID	Module	Submodule	Pathway
bio1	Plant_Leaf_Core_auto_biomass	30 cpd00001[c0] + 0.0003 cpd00003[c0] + 30.027 cpd00002[c0] + 0.00013 cpd00006[c0] + 0.00015 cpd00004[c0] + 0.0001 cpd00005[c0] + 0.000136 cpd00010[c0] + 0.027 cpd00062[c0] + 0.0001 cpd00015[c0] + 0.0001 cpd00050[c0] + 0.0001 cpd00016[c0] + 0.000543 cpd00017[c0] + 0.049 cpd00060[c0] + 0.037 cpd00130[c0] + 0.13 cpd00023[c0] + 0.071 cpd00053[c0] + 0.161 cpd00035[c0] + 0.026 cpd00038[c0] + 0.0757 cp…		0	1000	1			PROTEIN_ASSOCIATION: PROTEIN_CLASS:
bio2	Plant_Leaf_auto_biomass	30 cpd00001[c0] + 0.0003 cpd00003[c0] + 30.027 cpd00002[c0] + 0.00013 cpd00006[c0] + 0.00015 cpd00004[c0] + 0.0001 cpd00005[c0] + 0.000136 cpd00010[c0] + 0.027 cpd00062[c0] + 0.0001 cpd00015[c0] + 0.0001 cpd00050[c0] + 0.0001 cpd00016[c0] + 0.000543 cpd00017[c0] + 0.049 cpd00060[c0] + 0.037 cpd00130[c0] + 0.13 cpd00023[c0] + 0.071 cpd00053[c0] + 0.161 cpd00035[c0] + 0.026 cpd00038[c0] + 0.0757 cp…		0	1000	0			PROTEIN_ASSOCIATION: PROTEIN_CLASS:
EX_cpd00001_e0	EX_H2O_e0	cpd00001[e0] <=>		-1000	1001	0			PROTEIN_ASSOCIATION: PROTEIN_CLASS:
EX_cpd00007_e0	EX_O2_e0	cpd00007[e0] <=>		-1000	1000	0			PROTEIN_ASSOCIATION: PROTEIN_CLASS:
EX_cpd00009_e0	EX_Phosphate_e0	cpd00009[e0] <=>		-1000	1000	0			PROTEIN_ASSOCIATION: PROTEIN_CLASS:
EX_cpd00011_e0	EX_CO2_e0	cpd00011[e0] <=>		-1000	1000	0			PROTEIN_ASSOCIATION: PROTEIN_CLASS:
EX_cpd00013_e0	EX_NH3_e0	cpd00013[e0] <=>		-1000	1000	0			PROTEIN_ASSOCIATION: PROTEIN_CLASS:
EX_cpd00048_e0	EX_Sulfate_e0	cpd00048[e0] <=>		-1000	1000	0			PROTEIN_ASSOCIATION: PROTEIN_CLASS:
EX_cpd00067_e0	EX_H_plus__e0	cpd00067[e0] <=>		-1000	1000	0			PROTEIN_ASSOCIATION: PROTEIN_CLASS:
EX_cpd00073_e0	EX_Urea_e0	cpd00073[e0] <=>		-1000	1000	0			PROTEIN_ASSOCIATION: PROTEIN_CLASS:
EX_cpd00075_e0	EX_Nitrite_e0	cpd00075[e0] <=>		-1000	1000	0			PROTEIN_ASSOCIATION: PROTEIN_CLASS:
EX_cpd00076_e0	EX_Sucrose_e0	cpd00076[e0] <=>		-1000	1000	0			PROTEIN_ASSOCIATION: PROTEIN_CLASS:
EX_cpd00099_e0	EX_Cl__e0	cpd00099[e0] <=>		-1000	1000	0			PROTEIN_ASSOCIATION: PROTEIN_CLASS:
EX_cpd00204_e0	EX_CO_e0	cpd00204[e0] <=>		-1000	1000	0			PROTEIN_ASSOCIATION: PROTEIN_CLASS:
EX_cpd00205_e0	EX_K_plus__e0	cpd00205[e0] <=>		-1000	1000	0			PROTEIN_ASSOCIATION: PROTEIN_CLASS:
EX_cpd00209_e0	EX_Nitrate_e0	cpd00209[e0] <=>		-1000	1000	0			PROTEIN_ASSOCIATION: PROTEIN_CLASS:
EX_cpd02701_c0	EX_S_Adenosyl_4_methylthio_2_oxobutanoate_c0	cpd02701[c0] <=>		-1000	1000	0			PROTEIN_ASSOCIATION: PROTEIN_CLASS:
EX_cpd02701_m0	EX_S_Adenosyl_4_methylthio_2_oxobutanoate_m0	cpd02701[m0] <=>		-1000	1000	0			PROTEIN_ASSOCIATION: PROTEIN_CLASS:
EX_cpd11416_c0	EX_Biomass_c0	cpd11416[c0] <=>		-1000	1000	0			PROTEIN_ASSOCIATION: PROTEIN_CLASS:
EX_cpd11632_e0	EX_hn_e0	cpd11632[e0] <=>		-1000	1001	0			PROTEIN_ASSOCIATION: PROTEIN_CLASS:
R_rxn00001_c0	diphosphate_phosphohydrolase_c0	cpd00001[c0] + cpd00012[c0] <=> 2 cpd00009[c0] + cpd00067[c0]	(( XP_030499035.1 or XP_030489430.1 or XP_030489154.1 or XP_030484581.1 or XP_030489153.1 or XP_030489431.1 or XP_030485133.1 ) or ( XP_030487933.1 or XP_030506304.1 or XP_030491831.1 or XP_030510341.1 or XP_030496803.1 ))	-1000	1000	0	MetaCyc: Degradation (Degradation/Utilization/Assimilation); Glyphosate-Degradation (glyphosate degradation); Noncarbon-Nutrients (Inorganic Nutrient Metabolism); PWY-7805 ((aminomethyl)phosphonate degradation); PWY-7807 (glyphosate degradation III); Phosphorus-Compounds (Phosphorus Compound Metabolism)	AraCyc: INORGPYROPHOSPHAT-RXN|BiGG: IPP1; PPA; PPA_1; PPAm|BrachyCyc: INORGPYROPHOSPHAT-RXN|KEGG: R00004|MetaCyc: INORGPYROPHOSPHAT-RXN|Name: Diphosphate phosphohydrolase; Inorganic diphosphatase; Inorganic pyrophosphatase; Pyrophosphate phosphohydrolase; diphosphate phosphohydrolase; inorganic diphosphatase; inorganic diphosphatase (one proton translocation); inorganicdiphosphatase; pyrophosphat…	PROTEIN_ASSOCIATION:((XP_030499035.1 or XP_030489430.1 or XP_030489154.1 or XP_030484581.1 or XP_030489153.1 or XP_030489431.1 or XP_030485133.1) or (XP_030487933.1 or XP_030506304.1 or XP_030491831.1 or XP_030510341.1 or XP_030496803.1))	3.6.1.1		R00004
R_rxn00001_d0	diphosphate_phosphohydrolase_d0	cpd00001[d0] + cpd00012[d0] <=> 2 cpd00009[d0] + cpd00067[d0]	( XP_030485133.1 or XP_030489431.1 or XP_030484581.1 or XP_030489153.1 or XP_030489430.1 or XP_030489154.1 or XP_030499035.1 )	-1000	1000	0	MetaCyc: Degradation (Degradation/Utilization/Assimilation); Glyphosate-Degradation (glyphosate degradation); Noncarbon-Nutrients (Inorganic Nutrient Metabolism); PWY-7805 ((aminomethyl)phosphonate degradation); PWY-7807 (glyphosate degradation III); Phosphorus-Compounds (Phosphorus Compound Metabolism)	AraCyc: INORGPYROPHOSPHAT-RXN|BiGG: IPP1; PPA; PPA_1; PPAm|BrachyCyc: INORGPYROPHOSPHAT-RXN|KEGG: R00004|MetaCyc: INORGPYROPHOSPHAT-RXN|Name: Diphosphate phosphohydrolase; Inorganic diphosphatase; Inorganic pyrophosphatase; Pyrophosphate phosphohydrolase; diphosphate phosphohydrolase; inorganic diphosphatase; inorganic diphosphatase (one proton translocation); inorganicdiphosphatase; pyrophosphat…	PROTEIN_ASSOCIATION:(XP_030485133.1 or XP_030489431.1 or XP_030484581.1 or XP_030489153.1 or XP_030489430.1 or XP_030489154.1 or XP_030499035.1)	3.6.1.1		R00004
R_rxn00001_g0	diphosphate_phosphohydrolase_g0	cpd00001[g0] + cpd00012[g0] <=> 2 cpd00009[g0] + cpd00067[g0]	( XP_030487933.1 or XP_030506304.1 or XP_030491831.1 or XP_030510341.1 or XP_030496803.1 )	-1000	1000	0	MetaCyc: Degradation (Degradation/Utilization/Assimilation); Glyphosate-Degradation (glyphosate degradation); Noncarbon-Nutrients (Inorganic Nutrient Metabolism); PWY-7805 ((aminomethyl)phosphonate degradation); PWY-7807 (glyphosate degradation III); Phosphorus-Compounds (Phosphorus Compound Metabolism)	AraCyc: INORGPYROPHOSPHAT-RXN|BiGG: IPP1; PPA; PPA_1; PPAm|BrachyCyc: INORGPYROPHOSPHAT-RXN|KEGG: R00004|MetaCyc: INORGPYROPHOSPHAT-RXN|Name: Diphosphate phosphohydrolase; Inorganic diphosphatase; Inorganic pyrophosphatase; Pyrophosphate phosphohydrolase; diphosphate phosphohydrolase; inorganic diphosphatase; inorganic diphosphatase (one proton translocation); inorganicdiphosphatase; pyrophosphat…	PROTEIN_ASSOCIATION:(XP_030487933.1 or XP_030506304.1 or XP_030491831.1 or XP_030510341.1 or XP_030496803.1)	3.6.1.1		R00004
R_rxn00001_v0	diphosphate_phosphohydrolase_v0	cpd00001[v0] + cpd00012[v0] <=> 2 cpd00009[v0] + cpd00067[v0]	( XP_030496803.1 or XP_030510341.1 or XP_030491831.1 or XP_030506304.1 or XP_030487933.1 )	-1000	1000	0	MetaCyc: Degradation (Degradation/Utilization/Assimilation); Glyphosate-Degradation (glyphosate degradation); Noncarbon-Nutrients (Inorganic Nutrient Metabolism); PWY-7805 ((aminomethyl)phosphonate degradation); PWY-7807 (glyphosate degradation III); Phosphorus-Compounds (Phosphorus Compound Metabolism)	AraCyc: INORGPYROPHOSPHAT-RXN|BiGG: IPP1; PPA; PPA_1; PPAm|BrachyCyc: INORGPYROPHOSPHAT-RXN|KEGG: R00004|MetaCyc: INORGPYROPHOSPHAT-RXN|Name: Diphosphate phosphohydrolase; Inorganic diphosphatase; Inorganic pyrophosphatase; Pyrophosphate phosphohydrolase; diphosphate phosphohydrolase; inorganic diphosphatase; inorganic diphosphatase (one proton translocation); inorganicdiphosphatase; pyrophosphat…	PROTEIN_ASSOCIATION:(XP_030496803.1 or XP_030510341.1 or XP_030491831.1 or XP_030506304.1 or XP_030487933.1)	3.6.1.1		R00004
R_rxn00001_w0	diphosphate_phosphohydrolase_w0	cpd00001[w0] + cpd00012[w0] <=> 2 cpd00009[w0] + cpd00067[w0]	( XP_030487933.1 or XP_030506304.1 or XP_030491831.1 or XP_030510341.1 or XP_030496803.1 )	-1000	1000	0	MetaCyc: Degradation (Degradation/Utilization/Assimilation); Glyphosate-Degradation (glyphosate degradation); Noncarbon-Nutrients (Inorganic Nutrient Metabolism); PWY-7805 ((aminomethyl)phosphonate degradation); PWY-7807 (glyphosate degradation III); Phosphorus-Compounds (Phosphorus Compound Metabolism)	AraCyc: INORGPYROPHOSPHAT-RXN|BiGG: IPP1; PPA; PPA_1; PPAm|BrachyCyc: INORGPYROPHOSPHAT-RXN|KEGG: R00004|MetaCyc: INORGPYROPHOSPHAT-RXN|Name: Diphosphate phosphohydrolase; Inorganic diphosphatase; Inorganic pyrophosphatase; Pyrophosphate phosphohydrolase; diphosphate phosphohydrolase; inorganic diphosphatase; inorganic diphosphatase (one proton translocation); inorganicdiphosphatase; pyrophosphat…	PROTEIN_ASSOCIATION:(XP_030487933.1 or XP_030506304.1 or XP_030491831.1 or XP_030510341.1 or XP_030496803.1)	3.6.1.1		R00004
R_rxn00006_c0	hydrogen_peroxide_hydrogen_peroxide_oxidoreductase_c0	2 cpd00025[c0] -> 2 cpd00001[c0] + cpd00007[c0]	( XP_030498146.1 or XP_030498132.1 or XP_030498127.1 or XP_030493815.1 or XP_030498136.1 or XP_030498140.1 )	0	1000	0	MetaCyc: C1-COMPOUNDS (C1 Compound Utilization and Assimilation); DETOX1-PWY (superoxide radicals degradation); DETOX1-PWY-1 (reactive oxygen species degradation); Degradation (Degradation/Utilization/Assimilation); Detoxification (Detoxification); Methanol-Oxidation (Methanol Oxidation); PWY-5506 (methanol oxidation to formaldehyde IV); REACTIVE-OXYGEN-SPECIES-DEGRADATION (Reactive Oxygen Specie…	AraCyc: CATAL-RXN|BiGG: CAT; CATp; CTA1; CTT1|BrachyCyc: CATAL-RXN|KEGG: R00009|MetaCyc: CATAL-RXN; RXN-12121|Name: Catalase; caperase; catalase A; catalase-peroxidase; donor:hydrogen-peroxide oxidoreductase; equilase; hydrogen-peroxide:hydrogen-peroxide oxidoreductase; katG (gene name); optidase	PROTEIN_ASSOCIATION:(XP_030498146.1 or XP_030498132.1 or XP_030498127.1 or XP_030493815.1 or XP_030498136.1 or XP_030498140.1)	1.11.1.21|1.11.1.6		R00009
R_rxn00006_x0	hydrogen_peroxide_hydrogen_peroxide_oxidoreductase_x0	2 cpd00025[x0] -> 2 cpd00001[x0] + cpd00007[x0]	( XP_030498140.1 or XP_030498136.1 or XP_030498127.1 or XP_030493815.1 or XP_030498132.1 or XP_030498146.1 )	0	1000	0	MetaCyc: C1-COMPOUNDS (C1 Compound Utilization and Assimilation); DETOX1-PWY (superoxide radicals degradation); DETOX1-PWY-1 (reactive oxygen species degradation); Degradation (Degradation/Utilization/Assimilation); Detoxification (Detoxification); Methanol-Oxidation (Methanol Oxidation); PWY-5506 (methanol oxidation to formaldehyde IV); REACTIVE-OXYGEN-SPECIES-DEGRADATION (Reactive Oxygen Specie…	AraCyc: CATAL-RXN|BiGG: CAT; CATp; CTA1; CTT1|BrachyCyc: CATAL-RXN|KEGG: R00009|MetaCyc: CATAL-RXN; RXN-12121|Name: Catalase; caperase; catalase A; catalase-peroxidase; donor:hydrogen-peroxide oxidoreductase; equilase; hydrogen-peroxide:hydrogen-peroxide oxidoreductase; katG (gene name); optidase	PROTEIN_ASSOCIATION:(XP_030498140.1 or XP_030498136.1 or XP_030498127.1 or XP_030493815.1 or XP_030498132.1 or XP_030498146.1)	1.11.1.21|1.11.1.6		R00009
R_rxn00011_d0	pyruvate_thiamin_diphosphate_acetaldehydetransferase_decarboxylating_d0	cpd00067[d0] + cpd00020[d0] + cpd00056[d0] -> cpd00011[d0] + cpd03049[d0]	(( XP_030487914.1 or XP_030496791.1 or XP_030492424.1 ) or ( XP_030504150.1 or XP_030482675.1 or XP_030485537.1 or XP_030502936.1 or XP_030485539.1 or XP_030485536.1 or XP_030479617.1 or XP_030504151.1 or XP_030485535.1 ))	0	1000	0	KEGG: rn00010 (Glycolysis / Gluconeogenesis); rn00020 (Citrate cycle (TCA cycle)); rn00620 (Pyruvate metabolism); rn01110 (Biosynthesis of secondary metabolites)	AraCyc: RXN-12583|CornCyc: RXN-12583|EcoCyc: RXN-12583|KEGG: R00014|MetaCyc: RXN-12583|Name: pyruvate dehydrogenase E1 component alpha subunit; pyruvate:thiamin diphosphate acetaldehydetransferase; pyruvate:thiamin diphosphate acetaldehydetransferase (decarboxylating)	PROTEIN_ASSOCIATION:((XP_030487914.1 or XP_030496791.1 or XP_030492424.1) or (XP_030504150.1 or XP_030482675.1 or XP_030485537.1 or XP_030502936.1 or XP_030485539.1 or XP_030485536.1 or XP_030479617.1 or XP_030504151.1 or XP_030485535.1))	1.2.4.1|2.2.1.6|4.1.1.1		R00014
R_rxn00011_m0	pyruvate_thiamin_diphosphate_acetaldehydetransferase_decarboxylating_m0	cpd00020[m0] + cpd00056[m0] + cpd00067[m0] -> cpd00011[m0] + cpd03049[m0]	(( XP_030492424.1 or XP_030496791.1 or XP_030487914.1 ) or ( XP_030485539.1 or XP_030502936.1 or XP_030485537.1 or XP_030482675.1 or XP_030504150.1 or XP_030504151.1 or XP_030479617.1 or XP_030485536.1 or XP_030485535.1 ))	0	1000	0	KEGG: rn00010 (Glycolysis / Gluconeogenesis); rn00020 (Citrate cycle (TCA cycle)); rn00620 (Pyruvate metabolism); rn01110 (Biosynthesis of secondary metabolites)	AraCyc: RXN-12583|CornCyc: RXN-12583|EcoCyc: RXN-12583|KEGG: R00014|MetaCyc: RXN-12583|Name: pyruvate dehydrogenase E1 component alpha subunit; pyruvate:thiamin diphosphate acetaldehydetransferase; pyruvate:thiamin diphosphate acetaldehydetransferase (decarboxylating)	PROTEIN_ASSOCIATION:((XP_030492424.1 or XP_030496791.1 or XP_030487914.1) or (XP_030485539.1 or XP_030502936.1 or XP_030485537.1 or XP_030482675.1 or XP_030504150.1 or XP_030504151.1 or XP_030479617.1 or XP_030485536.1 or XP_030485535.1))	1.2.4.1|2.2.1.6|4.1.1.1		R00014
R_rxn00018_d0	3_phospho_D_glycerate_carboxy_lyase_dimerizing_D_ribulose_1_5_bisphosphate_forming_d0	cpd00001[d0] + cpd00011[d0] + cpd00871[d0] -> 2 cpd00067[d0] + 2 cpd00169[d0]	( XP_030499118.1 or XP_030508025.1 or XP_030481429.1 or XP_030481420.1 or XP_030501759.1 or XP_030508026.1 )	0	1000	0	MetaCyc: Alcohol-Biosynthesis (Fermentation to Alcohols); Autotrophic-CO2-Fixation (Autotrophic CO<sub>2</sub> Fixation); C1-COMPOUNDS (C1 Compound Utilization and Assimilation); CALVIN-PWY (Calvin-Benson-Bassham cycle); CARBO-BIOSYNTHESIS (Sugar Biosynthesis); CO2-Fixation (CO<sub>2</sub> Fixation); Carbohydrates-Biosynthesis (Carbohydrate Biosynthesis); Degradation (Degradation/Utilization/Assi…	AraCyc: RIBULOSE-BISPHOSPHATE-CARBOXYLASE-RXN|BiGG: RBPC|BrachyCyc: RIBULOSE-BISPHOSPHATE-CARBOXYLASE-RXN|KEGG: R00024|MetaCyc: RIBULOSE-BISPHOSPHATE-CARBOXYLASE-RXN|Name: 3-phospho-D-glycerate carboxy-lyase (dimerizing); 3-phospho-D-glycerate carboxy-lyase (dimerizing, D-ribulose-1,5-bisphosphate-forming); 3-phospho-D-glycerate carboxy-lyase (dimerizing; D-ribulose-1,5-bisphosphate-forming); D-R…	PROTEIN_ASSOCIATION:(XP_030499118.1 or XP_030508025.1 or XP_030481429.1 or XP_030481420.1 or XP_030501759.1 or XP_030508026.1)	4.1.1.39		R00024
R_rxn00018_x0	3_phospho_D_glycerate_carboxy_lyase_dimerizing_D_ribulose_1_5_bisphosphate_forming_x0	cpd00001[x0] + cpd00011[x0] + cpd00871[x0] -> 2 cpd00067[x0] + 2 cpd00169[x0]	( XP_030508026.1 or XP_030501759.1 or XP_030481420.1 or XP_030481429.1 or XP_030508025.1 or XP_030499118.1 )	0	1000	0	MetaCyc: Alcohol-Biosynthesis (Fermentation to Alcohols); Autotrophic-CO2-Fixation (Autotrophic CO<sub>2</sub> Fixation); C1-COMPOUNDS (C1 Compound Utilization and Assimilation); CALVIN-PWY (Calvin-Benson-Bassham cycle); CARBO-BIOSYNTHESIS (Sugar Biosynthesis); CO2-Fixation (CO<sub>2</sub> Fixation); Carbohydrates-Biosynthesis (Carbohydrate Biosynthesis); Degradation (Degradation/Utilization/Assi…	AraCyc: RIBULOSE-BISPHOSPHATE-CARBOXYLASE-RXN|BiGG: RBPC|BrachyCyc: RIBULOSE-BISPHOSPHATE-CARBOXYLASE-RXN|KEGG: R00024|MetaCyc: RIBULOSE-BISPHOSPHATE-CARBOXYLASE-RXN|Name: 3-phospho-D-glycerate carboxy-lyase (dimerizing); 3-phospho-D-glycerate carboxy-lyase (dimerizing, D-ribulose-1,5-bisphosphate-forming); 3-phospho-D-glycerate carboxy-lyase (dimerizing; D-ribulose-1,5-bisphosphate-forming); D-R…	PROTEIN_ASSOCIATION:(XP_030508026.1 or XP_030501759.1 or XP_030481420.1 or XP_030481429.1 or XP_030508025.1 or XP_030499118.1)	4.1.1.39		R00024
R_rxn00048_d0	6_7_Dimethyl_8_1_D_ribityllumazine_6_7_dimethyl_8_1_D_ribityllumazine_2_3_butanediyltransferase_d0	cpd00067[d0] + 2 cpd02656[d0] -> cpd00220[d0] + cpd02882[d0]	( XP_030494679.1 or XP_030494555.1 or XP_030494556.1 )	0	1000	0	MetaCyc: Cofactor-Biosynthesis (Cofactor, Prosthetic Group, Electron Carrier, and Vitamin Biosynthesis); Flavin-Biosynthesis (Flavin Biosynthesis); PWY-6167 (flavin biosynthesis II (archaea)); PWY-6168 (flavin biosynthesis III (fungi)); RIBOSYN2-PWY (flavin biosynthesis I (bacteria and plants)); Vitamin-Biosynthesis (Vitamin Biosynthesis)|KEGG: rn00740 (Riboflavin metabolism)	AraCyc: RIBOFLAVIN-SYN-RXN|BrachyCyc: RIBOFLAVIN-SYN-RXN|ChlamyCyc: RIBOFLAVIN-SYN-RXN|KEGG: R00066|MetaCyc: RIBOFLAVIN-SYN-RXN|Name: 6,7-Dimethyl-8-(1-D-ribityl)lumazine:6,7-dimethyl-8-(1-D-ribityl); 6,7-Dimethyl-8-(1-D-ribityl)lumazine:6,7-dimethyl-8-(1-D-ribityl)lumazine 2,3-butanediyltransferase; 6,7-dimethyl-8-(1-D-ribityl)lumazine:6,7-dimethyl-8-(1-D-ribityl)lumazine 2,3-butanediyltransfera…	PROTEIN_ASSOCIATION:(XP_030494679.1 or XP_030494555.1 or XP_030494556.1)	2.5.1.9		R00066
R_rxn00055_c0	S-adenosyl-L-methionine:S-adenosyl-L-methionine 3-amino-3-carboxypropyltransferase_c0	3 cpd00017[c0] -> 4 cpd00067[c0] + 3 cpd00147[c0] + 1 cpd03158[c0]		0	1000	0	null	AraCyc: 2.5.1.43-RXN|BrachyCyc: 2.5.1.43-RXN|CornCyc: 2.5.1.43-RXN|KEGG: R00075|MetaCyc: 2.5.1.43-RXN|Name: 3-amino-3-carboxypropyltransferase; S-adenosyl-L-methionine:S-adenosyl-L-methionine; S-adenosyl-L-methionine:S-adenosyl-L-methionine 3-amino-3-carboxypropyltransferase; S-adenosyl-L-methionine:S-adenosyl-L-methionine:S-adenosyl-L-methionine 3-amino-3-carboxypropyltransferase; S-adenosyl-L-m…	null	2.5.1.43	K00789	R00075	Biosynthesis of other secondary metabolites	Biosynthesis of phytochemical compounds	M00953 Mugineic acid biosynthesis, methionine => 3-epihydroxymugineic acid (3) (2 blocks missing 3/5)
R_rxn00058_c0	Ferrocytochrome-c:oxygen oxidoreductase_c0	1 cpd00007[c0] + 4 cpd00067[c0] + 4 cpd00110[c0] -> 2 cpd00001[c0] + 4 cpd00109[c0]	Unknown	0	1000	0	null	JM_Creinhardtii: JM_Cre_137; JM_Cre_138; JM_Cre_148; JM_Cre_149|KEGG: R00081|Name: Cytochrome C Oxidase; Ferrocytochrome-c:oxygen oxidoreductase	0	1.7.2.1|1.9.3.1		R00081	Energy metabolism	ATP synthesis	M00155 Cytochrome c oxidase, prokaryotes (3) (complete 1/1)
R_rxn00058_n0	Ferrocytochrome-c:oxygen oxidoreductase_n0	1 cpd00007[n0] + 4 cpd00067[n0] + 4 cpd00110[n0] -> 2 cpd00001[n0] + 4 cpd00109[n0]		0	1000	0	null	JM_Creinhardtii: JM_Cre_137; JM_Cre_138; JM_Cre_148; JM_Cre_149|KEGG: R00081|Name: Cytochrome C Oxidase; Ferrocytochrome-c:oxygen oxidoreductase	null	1.7.2.1|1.9.3.1		R00081	Energy metabolism	ATP synthesis	M00155 Cytochrome c oxidase, prokaryotes (3) (complete 1/1)
R_rxn00069_d0	L_glutamate_NAD_plus__oxidoreductase_transaminating_d0	cpd00003[d0] + 2 cpd00023[d0] <=> cpd00067[d0] + cpd00004[d0] + cpd00024[d0] + cpd00053[d0]	( XP_030501419.1 or XP_030500073.1 or XP_030500072.1 or XP_030482143.1 )	-1000	1000	0	MetaCyc: Amino-Acid-Biosynthesis (Amino Acid Biosynthesis); Ammonia-Assimilation (Ammonia Assimilation); Degradation (Degradation/Utilization/Assimilation); GLUGLNSYN-PWY (L-glutamate biosynthesis IV); GLUTAMATE-SYN (L-glutamate Biosynthesis); GLUTAMINE-SYN (L-glutamine Biosynthesis); IND-AMINO-ACID-SYN (Proteinogenic Amino Acid Biosynthesis); Metabolic-Clusters (Metabolic Clusters); NITROGEN-DEG…	AraCyc: GLUTAMATE-SYNTHASE-NADH-RXN|BiGG: GLT1; GLUSx|BrachyCyc: GLUTAMATE-SYNTHASE-NADH-RXN|KEGG: R00093|MetaCyc: GLUTAMATE-SYNTHASE-NADH-RXN|Name: Glutamate synthase [NADH]; L-glutamate synthase (NADH); L-glutamate synthetase; L-glutamate:NAD+ oxidoreductase (transaminating); NADH-dependent glutamate synthase; NADH-glutamate synthase; NADH: GOGAT; glutamate (reduced nicotinamide adenine dinucle…	PROTEIN_ASSOCIATION:(XP_030501419.1 or XP_030500073.1 or XP_030500072.1 or XP_030482143.1)	1.4.1.14		R00093
R_rxn00076_c0	NAD_plus__phosphohydrolase_c0	cpd00001[c0] + cpd00003[c0] -> 2 cpd00067[c0] + cpd00018[c0] + cpd00355[c0]	(( XP_030490749.1 or XP_030510196.1 ) or XP_030487623.1 )	0	1000	0	MetaCyc: Cofactor-Biosynthesis (Cofactor, Prosthetic Group, Electron Carrier, and Vitamin Biosynthesis); NAD-BIOSYNTHESIS-II (NAD salvage pathway III (to nicotinamide riboside)); NAD-Metabolism (NAD Metabolism); NAD-SYN (NAD Biosynthesis); PWY-5381 (pyridine nucleotide cycling (plants)); PWY-7761 (NAD salvage pathway II (PNC IV cycle)); PYRIDNUCSAL-PWY (NAD salvage pathway I (PNC VI cycle))|KEGG:…	AraCyc: NADPYROPHOSPHAT-RXN|BiGG: NADDP; NADDPe; NADDPp|BrachyCyc: NADPYROPHOSPHAT-RXN|KEGG: R00103|MetaCyc: NADPYROPHOSPHAT-RXN|Name: NAD diphosphatase; NAD+ diphosphatase; NAD+ phosphohydrolase; NADH pyrophosphatase; NADP pyrophosphatase; RXNBWI-18; nicotinamide adenine dinucleotide pyrophosphatase	PROTEIN_ASSOCIATION:((XP_030490749.1 or XP_030510196.1) or XP_030487623.1)	3.6.1.22|3.6.1.9		R00103
R_rxn00076_d0	NAD_plus__phosphohydrolase_d0	cpd00001[d0] + cpd00003[d0] -> 2 cpd00067[d0] + cpd00018[d0] + cpd00355[d0]	( XP_030510196.1 or XP_030490749.1 )	0	1000	0	MetaCyc: Cofactor-Biosynthesis (Cofactor, Prosthetic Group, Electron Carrier, and Vitamin Biosynthesis); NAD-BIOSYNTHESIS-II (NAD salvage pathway III (to nicotinamide riboside)); NAD-Metabolism (NAD Metabolism); NAD-SYN (NAD Biosynthesis); PWY-5381 (pyridine nucleotide cycling (plants)); PWY-7761 (NAD salvage pathway II (PNC IV cycle)); PYRIDNUCSAL-PWY (NAD salvage pathway I (PNC VI cycle))|KEGG:…	AraCyc: NADPYROPHOSPHAT-RXN|BiGG: NADDP; NADDPe; NADDPp|BrachyCyc: NADPYROPHOSPHAT-RXN|KEGG: R00103|MetaCyc: NADPYROPHOSPHAT-RXN|Name: NAD diphosphatase; NAD+ diphosphatase; NAD+ phosphohydrolase; NADH pyrophosphatase; NADP pyrophosphatase; RXNBWI-18; nicotinamide adenine dinucleotide pyrophosphatase	PROTEIN_ASSOCIATION:(XP_030510196.1 or XP_030490749.1)	3.6.1.22|3.6.1.9		R00103
R_rxn00077_c0	ATP_NAD_plus__2_phosphotransferase_c0	cpd00003[c0] + cpd00002[c0] -> cpd00067[c0] + cpd00006[c0] + cpd00008[c0]	( XP_030482674.1 or XP_030504626.1 or XP_030510559.1 or XP_030500761.1 )	0	1000	0	MetaCyc: Cofactor-Biosynthesis (Cofactor, Prosthetic Group, Electron Carrier, and Vitamin Biosynthesis); NAD-Metabolism (NAD Metabolism); NADPHOS-DEPHOS-PWY (NAD phosphorylation and dephosphorylation); NADPHOS-DEPHOS-PWY-1 (NAD phosphorylation and transhydrogenation); PWY-5083 (NAD/NADH phosphorylation and dephosphorylation); PWY-7245 (superpathway NAD/NADP-NADH/NADPH interconversion (yeast)); PW…	AraCyc: NAD-KIN-RXN|BiGG: NADK; NADKm; POS5_1; POS5_2; UTR1_1; UTR1_2; YEL041W_1; YEL041W_2|BrachyCyc: NAD-KIN-RXN|KEGG: R00104|MetaCyc: NAD-KIN-RXN|Name: ATP:NAD+ 2'-phosphotransferase; DPN kinase; NAD kinase; NAD+ kinase; NADH kinase POS5; NADkinase; RXNBWI-16; RXNBWI-19; nad(+) kinase; nicotinamide adenine dinucleotide kinase; nicotinamide adenine dinucleotide kinase (phosphorylating)	PROTEIN_ASSOCIATION:(XP_030482674.1 or XP_030504626.1 or XP_030510559.1 or XP_030500761.1)	2.7.1.23		R00104
R_rxn00077_d0	ATP_NAD_plus__2_phosphotransferase_d0	cpd00003[d0] + cpd00002[d0] -> cpd00067[d0] + cpd00006[d0] + cpd00008[d0]	( XP_030482674.1 or XP_030510559.1 or XP_030504626.1 or XP_030500761.1 )	0	1000	0	MetaCyc: Cofactor-Biosynthesis (Cofactor, Prosthetic Group, Electron Carrier, and Vitamin Biosynthesis); NAD-Metabolism (NAD Metabolism); NADPHOS-DEPHOS-PWY (NAD phosphorylation and dephosphorylation); NADPHOS-DEPHOS-PWY-1 (NAD phosphorylation and transhydrogenation); PWY-5083 (NAD/NADH phosphorylation and dephosphorylation); PWY-7245 (superpathway NAD/NADP-NADH/NADPH interconversion (yeast)); PW…	AraCyc: NAD-KIN-RXN|BiGG: NADK; NADKm; POS5_1; POS5_2; UTR1_1; UTR1_2; YEL041W_1; YEL041W_2|BrachyCyc: NAD-KIN-RXN|KEGG: R00104|MetaCyc: NAD-KIN-RXN|Name: ATP:NAD+ 2'-phosphotransferase; DPN kinase; NAD kinase; NAD+ kinase; NADH kinase POS5; NADkinase; RXNBWI-16; RXNBWI-19; nad(+) kinase; nicotinamide adenine dinucleotide kinase; nicotinamide adenine dinucleotide kinase (phosphorylating)	PROTEIN_ASSOCIATION:(XP_030482674.1 or XP_030510559.1 or XP_030504626.1 or XP_030500761.1)	2.7.1.23		R00104
R_rxn00078_c0	ATP_NADH_2_phosphotransferase_c0	cpd00002[c0] + cpd00004[c0] -> cpd00067[c0] + cpd00008[c0] + cpd00005[c0]	( XP_030486954.1 or XP_030510559.1 or XP_030504626.1 )	0	1000	0	MetaCyc: Cofactor-Biosynthesis (Cofactor, Prosthetic Group, Electron Carrier, and Vitamin Biosynthesis); NAD-Metabolism (NAD Metabolism); PWY-5083 (NAD/NADH phosphorylation and dephosphorylation); PWY-7245 (superpathway NAD/NADP-NADH/NADPH interconversion (yeast)); PWY-7268 (NAD/NADP-NADH/NADPH cytosolic interconversion (yeast)); PWY-7269 (NAD/NADP-NADH/NADPH mitochondrial interconversion (yeast))	AraCyc: NADH-KINASE-RXN|BrachyCyc: NADH-KINASE-RXN|ChlamyCyc: NADH-KINASE-RXN|KEGG: R00105|MetaCyc: NADH-KINASE-RXN|Name: ATP:NADH 2'-phosphotransferase; DPNH kinase; NADH kinase; NADH2 kinase; reduced diphosphopyridine nucleotide kinase; reduced nicotinamide adenine dinucleotide kinase (phosphorylating)	PROTEIN_ASSOCIATION:(XP_030486954.1 or XP_030510559.1 or XP_030504626.1)	2.7.1.86		R00105
R_rxn00078_x0	ATP_NADH_2_phosphotransferase_x0	cpd00002[x0] + cpd00004[x0] -> cpd00067[x0] + cpd00005[x0] + cpd00008[x0]	( XP_030486954.1 or XP_030510559.1 or XP_030504626.1 )	0	1000	0	MetaCyc: Cofactor-Biosynthesis (Cofactor, Prosthetic Group, Electron Carrier, and Vitamin Biosynthesis); NAD-Metabolism (NAD Metabolism); PWY-5083 (NAD/NADH phosphorylation and dephosphorylation); PWY-7245 (superpathway NAD/NADP-NADH/NADPH interconversion (yeast)); PWY-7268 (NAD/NADP-NADH/NADPH cytosolic interconversion (yeast)); PWY-7269 (NAD/NADP-NADH/NADPH mitochondrial interconversion (yeast))	AraCyc: NADH-KINASE-RXN|BrachyCyc: NADH-KINASE-RXN|ChlamyCyc: NADH-KINASE-RXN|KEGG: R00105|MetaCyc: NADH-KINASE-RXN|Name: ATP:NADH 2'-phosphotransferase; DPNH kinase; NADH kinase; NADH2 kinase; reduced diphosphopyridine nucleotide kinase; reduced nicotinamide adenine dinucleotide kinase (phosphorylating)	PROTEIN_ASSOCIATION:(XP_030486954.1 or XP_030510559.1 or XP_030504626.1)	2.7.1.86		R00105
R_rxn00083_c0	NADPH_NAD_plus__oxidoreductase_c0	cpd00003[c0] + cpd00005[c0] <=> cpd00006[c0] + cpd00004[c0]	Unknown	-1000	1000	0	MetaCyc: Cofactor-Biosynthesis (Cofactor, Prosthetic Group, Electron Carrier, and Vitamin Biosynthesis); NAD-Metabolism (NAD Metabolism); PWY-5083 (NAD/NADH phosphorylation and dephosphorylation)|KEGG: rn00760 (Nicotinate and nicotinamide metabolism)	AraCyc: PYRNUTRANSHYDROGEN-RXN|BiGG: NADTRHD; TEST_NADTRHD; THD1; THD5|BrachyCyc: PYRNUTRANSHYDROGEN-RXN|KEGG: R00112|MetaCyc: 1.6.1.2-RXN; PYRNUTRANSHYDROGEN-RXN|Name: H+-Thase; NAD transhydrogenase; NAD(P) transhydrogenase; NAD(P) transhydrogenase (AB-specific); NAD(P) transhydrogenase (B-specific); NAD(P)(+) transhydrogenase (AB-specific); NAD(P)(+) transhydrogenase (B-specific); NAD(P)+ trans…	PROTEIN_ASSOCIATION:Unknown	1.6.1.1|1.6.1.2|1.6.1.3		R00112
R_rxn00086_c0	glutathione_NADP_plus__oxidoreductase_c0	cpd00006[c0] + 2 cpd00042[c0] <=> cpd00067[c0] + cpd00005[c0] + cpd00111[c0]	( XP_030508275.1 or XP_030498320.1 or XP_030498319.1 or XP_030480103.1 or XP_030498318.1 or XP_030500406.1 or XP_030508274.1 )	-1000	1000	0	MetaCyc: Cofactor-Biosynthesis (Cofactor, Prosthetic Group, Electron Carrier, and Vitamin Biosynthesis); PWY-4081 (glutathione-peroxide redox reactions); Reductants (Reductant Biosynthesis)|KEGG: rn00480 (Glutathione metabolism)	AraCyc: GLUTATHIONE-REDUCT-NADPH-RXN|BiGG: GLR1; GTHO; GTHOm; GTHOr; GTHRD|BrachyCyc: GLUTATHIONE-REDUCT-NADPH-RXN|KEGG: R00115|MetaCyc: GLUTATHIONE-REDUCT-NADPH-RXN|Name: GSH reductase; GSSG reductase; Glutathione reductase; Glutathione reductase (NADPH); NADPH-GSSG reductase; NADPH-glutathione reductase; NADPH:oxidized-glutathione oxidoreductase; glutathione S-reductase; glutathione oxidoreduct…	PROTEIN_ASSOCIATION:(XP_030508275.1 or XP_030498320.1 or XP_030498319.1 or XP_030480103.1 or XP_030498318.1 or XP_030500406.1 or XP_030508274.1)	1.6.4.2|1.8.1.7		R00115
R_rxn00086_d0	glutathione_NADP_plus__oxidoreductase_d0	cpd00006[d0] + 2 cpd00042[d0] <=> cpd00067[d0] + cpd00005[d0] + cpd00111[d0]	( XP_030508274.1 or XP_030498318.1 or XP_030500406.1 or XP_030498319.1 or XP_030498320.1 or XP_030480103.1 or XP_030508275.1 )	-1000	1000	0	MetaCyc: Cofactor-Biosynthesis (Cofactor, Prosthetic Group, Electron Carrier, and Vitamin Biosynthesis); PWY-4081 (glutathione-peroxide redox reactions); Reductants (Reductant Biosynthesis)|KEGG: rn00480 (Glutathione metabolism)	AraCyc: GLUTATHIONE-REDUCT-NADPH-RXN|BiGG: GLR1; GTHO; GTHOm; GTHOr; GTHRD|BrachyCyc: GLUTATHIONE-REDUCT-NADPH-RXN|KEGG: R00115|MetaCyc: GLUTATHIONE-REDUCT-NADPH-RXN|Name: GSH reductase; GSSG reductase; Glutathione reductase; Glutathione reductase (NADPH); NADPH-GSSG reductase; NADPH-glutathione reductase; NADPH:oxidized-glutathione oxidoreductase; glutathione S-reductase; glutathione oxidoreduct…	PROTEIN_ASSOCIATION:(XP_030508274.1 or XP_030498318.1 or XP_030500406.1 or XP_030498319.1 or XP_030498320.1 or XP_030480103.1 or XP_030508275.1)	1.6.4.2|1.8.1.7		R00115
R_rxn00086_m0	glutathione_NADP_plus__oxidoreductase_m0	cpd00006[m0] + 2 cpd00042[m0] <=> cpd00067[m0] + cpd00005[m0] + cpd00111[m0]	( XP_030498319.1 or XP_030498320.1 or XP_030480103.1 or XP_030508275.1 or XP_030508274.1 or XP_030500406.1 or XP_030498318.1 )	-1000	1000	0	MetaCyc: Cofactor-Biosynthesis (Cofactor, Prosthetic Group, Electron Carrier, and Vitamin Biosynthesis); PWY-4081 (glutathione-peroxide redox reactions); Reductants (Reductant Biosynthesis)|KEGG: rn00480 (Glutathione metabolism)	AraCyc: GLUTATHIONE-REDUCT-NADPH-RXN|BiGG: GLR1; GTHO; GTHOm; GTHOr; GTHRD|BrachyCyc: GLUTATHIONE-REDUCT-NADPH-RXN|KEGG: R00115|MetaCyc: GLUTATHIONE-REDUCT-NADPH-RXN|Name: GSH reductase; GSSG reductase; Glutathione reductase; Glutathione reductase (NADPH); NADPH-GSSG reductase; NADPH-glutathione reductase; NADPH:oxidized-glutathione oxidoreductase; glutathione S-reductase; glutathione oxidoreduct…	PROTEIN_ASSOCIATION:(XP_030498319.1 or XP_030498320.1 or XP_030480103.1 or XP_030508275.1 or XP_030508274.1 or XP_030500406.1 or XP_030498318.1)	1.6.4.2|1.8.1.7		R00115
R_rxn00088_c0	NADP_plus__2_phosphohydrolase_c0	cpd00001[c0] + cpd00006[c0] <=> cpd00009[c0] + cpd00003[c0]	Unknown	-1000	1000	0	MetaCyc: Cofactor-Biosynthesis (Cofactor, Prosthetic Group, Electron Carrier, and Vitamin Biosynthesis); NAD-BIOSYNTHESIS-II (NAD salvage pathway III (to nicotinamide riboside)); NAD-Metabolism (NAD Metabolism); NAD-SYN (NAD Biosynthesis); NADPHOS-DEPHOS-PWY (NAD phosphorylation and dephosphorylation); PWY-5083 (NAD/NADH phosphorylation and dephosphorylation)|KEGG: rn00760 (Nicotinate and nicotin…	AraCyc: NADPPHOSPHAT-RXN; RXN-5822|BiGG: NADPPPS; NADPPPSm; U101; U105|BrachyCyc: NADPPHOSPHAT-RXN; RXN-5822|KEGG: R00118|MetaCyc: RXN-5822|Name: NADP phosphatase; NADP+ 2'-phosphohydrolase; phosphatase	PROTEIN_ASSOCIATION:Unknown	3.1.3.-|3.1.3.2		R00118
R_rxn00097_c0	ATP_AMP_phosphotransferase_c0	cpd00067[c0] + cpd00018[c0] + cpd00002[c0] <=> 2 cpd00008[c0]	( XP_030496735.1 or XP_030510448.1 or XP_030493651.1 or XP_030493660.1 or XP_030496745.1 or XP_030510447.1 or XP_030485637.1 or XP_030494422.1 )	-1000	1000	0	MetaCyc: DENOVOPURINE2-PWY (superpathway of purine nucleotides <i>de novo</i> biosynthesis II); Nucleotide-Biosynthesis (Nucleoside and Nucleotide Biosynthesis); PRPP-PWY (superpathway of histidine, purine, and pyrimidine biosynthesis); PUR-NUC-SYN (Purine Nucleotide Biosynthesis); PWY-6126 (superpathway of adenosine nucleotides <i>de novo</i> biosynthesis II); PWY-7219 (adenosine ribonucleotides…	AraCyc: ADENYL-KIN-RXN; RXN4FS-19|BiGG: ADK1; ADK1_1; ADK1m; ADK2_1|BrachyCyc: ADENYL-KIN-RXN|KEGG: R00127|MetaCyc: ADENYL-KIN-RXN|Name: 5'-AMP-kinase; ATP:AMP phosphotransferase; Adenylate kinase; Adenylate kinase 2; Adenylic kinase; Adenylokinase; Myokinase; adenylate kinase; adenylatekinase; adenylic kinase	PROTEIN_ASSOCIATION:(XP_030496735.1 or XP_030510448.1 or XP_030493651.1 or XP_030493660.1 or XP_030496745.1 or XP_030510447.1 or XP_030485637.1 or XP_030494422.1)	2.7.4.3		R00127
R_rxn00097_d0	ATP_AMP_phosphotransferase_d0	cpd00067[d0] + cpd00018[d0] + cpd00002[d0] <=> 2 cpd00008[d0]	( XP_030494422.1 or XP_030485637.1 or XP_030493651.1 or XP_030510448.1 or XP_030496735.1 or XP_030510447.1 or XP_030496745.1 or XP_030493660.1 )	-1000	1000	0	MetaCyc: DENOVOPURINE2-PWY (superpathway of purine nucleotides <i>de novo</i> biosynthesis II); Nucleotide-Biosynthesis (Nucleoside and Nucleotide Biosynthesis); PRPP-PWY (superpathway of histidine, purine, and pyrimidine biosynthesis); PUR-NUC-SYN (Purine Nucleotide Biosynthesis); PWY-6126 (superpathway of adenosine nucleotides <i>de novo</i> biosynthesis II); PWY-7219 (adenosine ribonucleotides…	AraCyc: ADENYL-KIN-RXN; RXN4FS-19|BiGG: ADK1; ADK1_1; ADK1m; ADK2_1|BrachyCyc: ADENYL-KIN-RXN|KEGG: R00127|MetaCyc: ADENYL-KIN-RXN|Name: 5'-AMP-kinase; ATP:AMP phosphotransferase; Adenylate kinase; Adenylate kinase 2; Adenylic kinase; Adenylokinase; Myokinase; adenylate kinase; adenylatekinase; adenylic kinase	PROTEIN_ASSOCIATION:(XP_030494422.1 or XP_030485637.1 or XP_030493651.1 or XP_030510448.1 or XP_030496735.1 or XP_030510447.1 or XP_030496745.1 or XP_030493660.1)	2.7.4.3		R00127
R_rxn00097_m0	ATP_AMP_phosphotransferase_m0	cpd00067[m0] + cpd00002[m0] + cpd00018[m0] <=> 2 cpd00008[m0]	( XP_030494422.1 or XP_030485637.1 or XP_030496735.1 or XP_030510448.1 or XP_030493651.1 or XP_030510447.1 or XP_030496745.1 or XP_030493660.1 )	-1000	1000	0	MetaCyc: DENOVOPURINE2-PWY (superpathway of purine nucleotides <i>de novo</i> biosynthesis II); Nucleotide-Biosynthesis (Nucleoside and Nucleotide Biosynthesis); PRPP-PWY (superpathway of histidine, purine, and pyrimidine biosynthesis); PUR-NUC-SYN (Purine Nucleotide Biosynthesis); PWY-6126 (superpathway of adenosine nucleotides <i>de novo</i> biosynthesis II); PWY-7219 (adenosine ribonucleotides…	AraCyc: ADENYL-KIN-RXN; RXN4FS-19|BiGG: ADK1; ADK1_1; ADK1m; ADK2_1|BrachyCyc: ADENYL-KIN-RXN|KEGG: R00127|MetaCyc: ADENYL-KIN-RXN|Name: 5'-AMP-kinase; ATP:AMP phosphotransferase; Adenylate kinase; Adenylate kinase 2; Adenylic kinase; Adenylokinase; Myokinase; adenylate kinase; adenylatekinase; adenylic kinase	PROTEIN_ASSOCIATION:(XP_030494422.1 or XP_030485637.1 or XP_030496735.1 or XP_030510448.1 or XP_030493651.1 or XP_030510447.1 or XP_030496745.1 or XP_030493660.1)	2.7.4.3		R00127
R_rxn00097_n0	ATP_AMP_phosphotransferase_n0	cpd00002[n0] + cpd00018[n0] + cpd00067[n0] <=> 2 cpd00008[n0]	( XP_030494422.1 or XP_030485637.1 or XP_030493660.1 or XP_030496745.1 or XP_030510447.1 or XP_030496735.1 or XP_030493651.1 or XP_030510448.1 )	-1000	1000	0	MetaCyc: DENOVOPURINE2-PWY (superpathway of purine nucleotides <i>de novo</i> biosynthesis II); Nucleotide-Biosynthesis (Nucleoside and Nucleotide Biosynthesis); PRPP-PWY (superpathway of histidine, purine, and pyrimidine biosynthesis); PUR-NUC-SYN (Purine Nucleotide Biosynthesis); PWY-6126 (superpathway of adenosine nucleotides <i>de novo</i> biosynthesis II); PWY-7219 (adenosine ribonucleotides…	AraCyc: ADENYL-KIN-RXN; RXN4FS-19|BiGG: ADK1; ADK1_1; ADK1m; ADK2_1|BrachyCyc: ADENYL-KIN-RXN|KEGG: R00127|MetaCyc: ADENYL-KIN-RXN|Name: 5'-AMP-kinase; ATP:AMP phosphotransferase; Adenylate kinase; Adenylate kinase 2; Adenylic kinase; Adenylokinase; Myokinase; adenylate kinase; adenylatekinase; adenylic kinase	PROTEIN_ASSOCIATION:(XP_030494422.1 or XP_030485637.1 or XP_030493660.1 or XP_030496745.1 or XP_030510447.1 or XP_030496735.1 or XP_030493651.1 or XP_030510448.1)	2.7.4.3		R00127
R_rxn00100_c0	ATP_dephospho_CoA_3_phosphotransferase_c0	cpd00002[c0] + cpd00655[c0] -> cpd00067[c0] + cpd00008[c0] + cpd00010[c0]	( XP_030510371.1 or XP_030510553.1 or XP_030494707.1 or XP_030510303.1 or XP_030494712.1 or XP_030494726.1 or XP_030510496.1 or XP_030494716.1 or XP_030510616.1 or XP_030494720.1 or XP_030510438.1 )	0	1000	0	MetaCyc: COA-PWY (coenzyme A biosynthesis I (prokaryotic)); COA-PWY-1 (superpathway of coenzyme A biosynthesis III (mammals)); CoA-Biosynthesis (Coenzyme A Biosynthesis); Cofactor-Biosynthesis (Cofactor, Prosthetic Group, Electron Carrier, and Vitamin Biosynthesis); PANTOSYN-PWY (superpathway of coenzyme A biosynthesis I (bacteria)); PWY-4221 (superpathway of coenzyme A biosynthesis II (plants));…	AraCyc: DEPHOSPHOCOAKIN-RXN|BiGG: DPCOAK; DPCOAKm; U96; U97|BrachyCyc: DEPHOSPHOCOAKIN-RXN|KEGG: R00130|MetaCyc: DEPHOSPHOCOAKIN-RXN|Name: 3'-dephospho-CoA kinase; ATP:3'-dephospho-CoA 3'-phosphotransferase; ATP:dephospho-CoA 3'-phosphotransferase; Dephospho-CoA kinase; Dephosphocoa kinase; dephospho-CoA kinase; dephospho-CoAkinase; dephosphocoenzyme A kinase; dephosphocoenzyme A kinase (phosphor…	PROTEIN_ASSOCIATION:(XP_030510371.1 or XP_030510553.1 or XP_030494707.1 or XP_030510303.1 or XP_030494712.1 or XP_030494726.1 or XP_030510496.1 or XP_030494716.1 or XP_030510616.1 or XP_030494720.1 or XP_030510438.1)	2.7.1.24		R00130
R_rxn00100_x0	ATP_dephospho_CoA_3_phosphotransferase_x0	cpd00002[x0] + cpd00655[x0] -> cpd00067[x0] + cpd00008[x0] + cpd00010[x0]	( XP_030510303.1 or XP_030494707.1 or XP_030494712.1 or XP_030494726.1 or XP_030510371.1 or XP_030510553.1 or XP_030510438.1 or XP_030494716.1 or XP_030510496.1 or XP_030510616.1 or XP_030494720.1 )	0	1000	0	MetaCyc: COA-PWY (coenzyme A biosynthesis I (prokaryotic)); COA-PWY-1 (superpathway of coenzyme A biosynthesis III (mammals)); CoA-Biosynthesis (Coenzyme A Biosynthesis); Cofactor-Biosynthesis (Cofactor, Prosthetic Group, Electron Carrier, and Vitamin Biosynthesis); PANTOSYN-PWY (superpathway of coenzyme A biosynthesis I (bacteria)); PWY-4221 (superpathway of coenzyme A biosynthesis II (plants));…	AraCyc: DEPHOSPHOCOAKIN-RXN|BiGG: DPCOAK; DPCOAKm; U96; U97|BrachyCyc: DEPHOSPHOCOAKIN-RXN|KEGG: R00130|MetaCyc: DEPHOSPHOCOAKIN-RXN|Name: 3'-dephospho-CoA kinase; ATP:3'-dephospho-CoA 3'-phosphotransferase; ATP:dephospho-CoA 3'-phosphotransferase; Dephospho-CoA kinase; Dephosphocoa kinase; dephospho-CoA kinase; dephospho-CoAkinase; dephosphocoenzyme A kinase; dephosphocoenzyme A kinase (phosphor…	PROTEIN_ASSOCIATION:(XP_030510303.1 or XP_030494707.1 or XP_030494712.1 or XP_030494726.1 or XP_030510371.1 or XP_030510553.1 or XP_030510438.1 or XP_030494716.1 or XP_030510496.1 or XP_030510616.1 or XP_030494720.1)	2.7.1.24		R00130
R_rxn00101_c0	Urea_amidohydrolase_c0	cpd00001[c0] + 2 cpd00067[c0] + cpd00073[c0] -> cpd00011[c0] + 2 cpd00013[c0]	( XP_030510263.1 or XP_030496734.1 )	0	1000	0	MetaCyc: AMINE-DEG (Amine and Polyamine Degradation); Allantoin-degradation (Allantoin Degradation); Degradation (Degradation/Utilization/Assimilation); PWY-5704 (urea degradation II); URDEGR-PWY (superpathway of allantoin degradation in plants); Urea-Degradation (Urea Degradation)|KEGG: rn00230 (Purine metabolism); rn00330 (Arginine and proline metabolism); rn00791 (Atrazine degradation)	AraCyc: UREASE-RXN|BiGG: UREA; UREA2|BrachyCyc: UREASE-RXN|KEGG: R00131|MetaCyc: UREASE-RXN|Name: Urea amidohydrolase; urea amidohydrolase; urease	PROTEIN_ASSOCIATION:(XP_030510263.1 or XP_030496734.1)	3.5.1.5		R00131
R_rxn00102_c0	carbonate_hydro_lyase_carbon_dioxide_forming_c0	cpd00067[c0] + cpd00242[c0] <=> cpd00001[c0] + cpd00011[c0]	( XP_030496288.1 or XP_030484855.1 or XP_030484852.1 or XP_030484854.1 or XP_030496287.1 )	-1000	1000	0	MetaCyc: Autotrophic-CO2-Fixation (Autotrophic CO<sub>2</sub> Fixation); C1-COMPOUNDS (C1 Compound Utilization and Assimilation); CARBO-BIOSYNTHESIS (Sugar Biosynthesis); CO2-Fixation (CO<sub>2</sub> Fixation); CYANCAT-PWY (cyanate degradation); Carbohydrates-Biosynthesis (Carbohydrate Biosynthesis); Degradation (Degradation/Utilization/Assimilation); Detoxification (Detoxification); Energy-Metab…	AraCyc: CARBODEHYDRAT-RXN; RXN0-5224|BiGG: H2CO3D; HCO3E; HCO3Em; HCO3En|BrachyCyc: CARBODEHYDRAT-RXN; RXN0-5224|KEGG: R00132; R10092|MetaCyc: CARBODEHYDRAT-RXN; RXN0-5224|Name: Carbonic acid hydro-lyase; HCO3 equilibration reaction; HCO3 equilibrium reaction; HCO3equilibrationreaction; anhydrase; carbonate anhydrase; carbonate dehydratase; carbonate dehydratase (HCO3 equilibration reaction); car…	PROTEIN_ASSOCIATION:(XP_030496288.1 or XP_030484855.1 or XP_030484852.1 or XP_030484854.1 or XP_030496287.1)	4.2.1.1		R00132
R_rxn00102_d0	carbonate_hydro_lyase_carbon_dioxide_forming_d0	cpd00067[d0] + cpd00242[d0] <=> cpd00001[d0] + cpd00011[d0]	( XP_030484855.1 or XP_030496288.1 or XP_030496287.1 or XP_030484854.1 or XP_030484852.1 )	-1000	1000	0	MetaCyc: Autotrophic-CO2-Fixation (Autotrophic CO<sub>2</sub> Fixation); C1-COMPOUNDS (C1 Compound Utilization and Assimilation); CARBO-BIOSYNTHESIS (Sugar Biosynthesis); CO2-Fixation (CO<sub>2</sub> Fixation); CYANCAT-PWY (cyanate degradation); Carbohydrates-Biosynthesis (Carbohydrate Biosynthesis); Degradation (Degradation/Utilization/Assimilation); Detoxification (Detoxification); Energy-Metab…	AraCyc: CARBODEHYDRAT-RXN; RXN0-5224|BiGG: H2CO3D; HCO3E; HCO3Em; HCO3En|BrachyCyc: CARBODEHYDRAT-RXN; RXN0-5224|KEGG: R00132; R10092|MetaCyc: CARBODEHYDRAT-RXN; RXN0-5224|Name: Carbonic acid hydro-lyase; HCO3 equilibration reaction; HCO3 equilibrium reaction; HCO3equilibrationreaction; anhydrase; carbonate anhydrase; carbonate dehydratase; carbonate dehydratase (HCO3 equilibration reaction); car…	PROTEIN_ASSOCIATION:(XP_030484855.1 or XP_030496288.1 or XP_030496287.1 or XP_030484854.1 or XP_030484852.1)	4.2.1.1		R00132
R_rxn00105_c0	ATP_nicotinamide_nucleotide_adenylyltransferase_c0	cpd00355[c0] + cpd00002[c0] <=> cpd00012[c0] + cpd00003[c0]	( XP_030509698.1 or XP_030509697.1 )	-1000	1000	0	MetaCyc: Cofactor-Biosynthesis (Cofactor, Prosthetic Group, Electron Carrier, and Vitamin Biosynthesis); NAD-BIOSYNTHESIS-III (NAD biosynthesis III (from nicotinamide)); NAD-Metabolism (NAD Metabolism); NAD-SYN (NAD Biosynthesis); PWY-3502 (superpathway of NAD biosynthesis in eukaryotes); PWY3O-4106 (NAD salvage pathway IV (from nicotinamide riboside))|KEGG: rn00760 (Nicotinate and nicotinamide m…	AraCyc: 2.7.7.1-RXN|BiGG: NMNAT; NMNATm; NMNATr; YLR328W_3|BrachyCyc: 2.7.7.1-RXN|KEGG: R00137|MetaCyc: 2.7.7.1-RXN|Name: ATP:NMN adenylyltransferase; ATP:nicotinamide-nucleotide adenylyltransferase; NAD+ pyrophosphorylase; NMN adenylyltransferase; Nicotinamide-nucleotide adenylyltransferase; Nicotinamide-nucleotide adenylyltransferase 1; adenosine triphosphate-nicotinamide mononucleotide transad…	PROTEIN_ASSOCIATION:(XP_030509698.1 or XP_030509697.1)	2.7.7.1|2.7.7.18		R00137
R_rxn00113_d0	Carbon-dioxide:ammonia ligase (ADP-forming,carbamate-phosphorylating)_d0	1 cpd00001[d0] + 2 cpd00002[d0] + 1 cpd00011[d0] + 1 cpd00013[d0] -> 2 cpd00008[d0] + 1 cpd00009[d0] + 3 cpd00067[d0] + 1 cpd00146[d0]		0	1000	0	KEGG: rn00250 (Alanine, aspartate and glutamate metabolism); rn00330 (Arginine and proline metabolism); rn00910 (Nitrogen metabolism); rn01200 (Carbon metabolism); rn01230 (Biosynthesis of amino acids)	AraCyc: 6.3.4.16-RXN|BrachyCyc: 6.3.4.16-RXN|ChlamyCyc: 6.3.4.16-RXN|KEGG: R00149|MetaCyc: 6.3.4.16-RXN|Name: (ADP-forming,carbamate-phosphorylating); Carbon-dioxide:ammonia ligase; Carbon-dioxide:ammonia ligase (ADP-forming,carbamate-phosphorylating); carbamoyl-phosphate synthase (ammonia); carbamoylphosphate synthase; carbamoylphosphate synthase (ammonia); carbamoylphosphate synthetase; carbamy…	null	6.3.4.16|6.3.4.16-	K01948	R00149	Amino acid metabolism	Arginine and proline metabolism	M00029 Urea cycle (4) (1 block missing 4/5)
R_rxn00116_c0	UDP_phosphohydrolase_c0	cpd00001[c0] + cpd00014[c0] -> cpd00009[c0] + 2 cpd00067[c0] + cpd00091[c0]	( XP_030509796.1 or XP_030507283.1 or XP_030509797.1 or XP_030506614.1 )	0	1000	0	KEGG: rn00240 (Pyrimidine metabolism)	AraCyc: NUCLEOSIDE-DIPHOSPHATASE-RXN; RXN-12197|BiGG: NDP7|CornCyc: RXN-12197|KEGG: R00155|MetaCyc: NUCLEOSIDE-DIPHOSPHATASE-RXN; RXN-12197|Name: UDP diphosphohydrolase; UDP phosphohydrolase; nucleoside-diphosphatase (UDP); nucleoside-diphosphate phosphohydrolase	PROTEIN_ASSOCIATION:(XP_030509796.1 or XP_030507283.1 or XP_030509797.1 or XP_030506614.1)	3.6.1.5|3.6.1.6		R00155
R_rxn00116_g0	UDP_phosphohydrolase_g0	cpd00001[g0] + cpd00014[g0] -> cpd00009[g0] + 2 cpd00067[g0] + cpd00091[g0]	( XP_030506614.1 or XP_030509797.1 or XP_030509796.1 or XP_030507283.1 )	0	1000	0	KEGG: rn00240 (Pyrimidine metabolism)	AraCyc: NUCLEOSIDE-DIPHOSPHATASE-RXN; RXN-12197|BiGG: NDP7|CornCyc: RXN-12197|KEGG: R00155|MetaCyc: NUCLEOSIDE-DIPHOSPHATASE-RXN; RXN-12197|Name: UDP diphosphohydrolase; UDP phosphohydrolase; nucleoside-diphosphatase (UDP); nucleoside-diphosphate phosphohydrolase	PROTEIN_ASSOCIATION:(XP_030506614.1 or XP_030509797.1 or XP_030509796.1 or XP_030507283.1)	3.6.1.5|3.6.1.6		R00155
R_rxn00117_c0	ATP_UDP_phosphotransferase_c0	cpd00002[c0] + cpd00014[c0] <=> cpd00008[c0] + cpd00062[c0]	( XP_030494561.1 or XP_030500781.1 or XP_030500783.1 or XP_030494298.1 )	-1000	1000	0	MetaCyc: Deoxyribonucleotide-Biosynthesis (2'-Deoxyribonucleotide Biosynthesis); Nucleotide-Biosynthesis (Nucleoside and Nucleotide Biosynthesis); PRPP-PWY (superpathway of histidine, purine, and pyrimidine biosynthesis); PWY-7176 (UTP and CTP <i>de novo</i> biosynthesis); PWY-7196 (superpathway of pyrimidine ribonucleosides salvage); PWY-7208 (superpathway of pyrimidine nucleobases salvage); PWY…	AraCyc: NUCLEOSIDE-DIP-KIN-RXN; UDPKIN-RXN|BiGG: NDPK2; YNK1_1|BrachyCyc: NUCLEOSIDE-DIP-KIN-RXN; UDPKIN-RXN|KEGG: R00156|MetaCyc: NUCLEOSIDE-DIP-KIN-RXN; UDPKIN-RXN|Name: ATP:UDP phosphotransferase; NDK; Nucleoside 5'-diphosphate phosphotransferase; Nucleoside diphosphokinase; Nucleoside-diphosphate kinase; nucleoside-diphosphate kinase (ATP:UDP); nucleoside-diphosphatekinase-ATP-UDP; udp kinase	PROTEIN_ASSOCIATION:(XP_030494561.1 or XP_030500781.1 or XP_030500783.1 or XP_030494298.1)	2.7.4.6		R00156
R_rxn00117_d0	ATP_UDP_phosphotransferase_d0	cpd00002[d0] + cpd00014[d0] <=> cpd00008[d0] + cpd00062[d0]	( XP_030494561.1 or XP_030500781.1 or XP_030500783.1 or XP_030494298.1 )	-1000	1000	0	MetaCyc: Deoxyribonucleotide-Biosynthesis (2'-Deoxyribonucleotide Biosynthesis); Nucleotide-Biosynthesis (Nucleoside and Nucleotide Biosynthesis); PRPP-PWY (superpathway of histidine, purine, and pyrimidine biosynthesis); PWY-7176 (UTP and CTP <i>de novo</i> biosynthesis); PWY-7196 (superpathway of pyrimidine ribonucleosides salvage); PWY-7208 (superpathway of pyrimidine nucleobases salvage); PWY…	AraCyc: NUCLEOSIDE-DIP-KIN-RXN; UDPKIN-RXN|BiGG: NDPK2; YNK1_1|BrachyCyc: NUCLEOSIDE-DIP-KIN-RXN; UDPKIN-RXN|KEGG: R00156|MetaCyc: NUCLEOSIDE-DIP-KIN-RXN; UDPKIN-RXN|Name: ATP:UDP phosphotransferase; NDK; Nucleoside 5'-diphosphate phosphotransferase; Nucleoside diphosphokinase; Nucleoside-diphosphate kinase; nucleoside-diphosphate kinase (ATP:UDP); nucleoside-diphosphatekinase-ATP-UDP; udp kinase	PROTEIN_ASSOCIATION:(XP_030494561.1 or XP_030500781.1 or XP_030500783.1 or XP_030494298.1)	2.7.4.6		R00156
R_rxn00117_m0	ATP_UDP_phosphotransferase_m0	cpd00002[m0] + cpd00014[m0] <=> cpd00008[m0] + cpd00062[m0]	( XP_030494298.1 or XP_030494561.1 or XP_030500781.1 or XP_030500783.1 )	-1000	1000	0	MetaCyc: Deoxyribonucleotide-Biosynthesis (2'-Deoxyribonucleotide Biosynthesis); Nucleotide-Biosynthesis (Nucleoside and Nucleotide Biosynthesis); PRPP-PWY (superpathway of histidine, purine, and pyrimidine biosynthesis); PWY-7176 (UTP and CTP <i>de novo</i> biosynthesis); PWY-7196 (superpathway of pyrimidine ribonucleosides salvage); PWY-7208 (superpathway of pyrimidine nucleobases salvage); PWY…	AraCyc: NUCLEOSIDE-DIP-KIN-RXN; UDPKIN-RXN|BiGG: NDPK2; YNK1_1|BrachyCyc: NUCLEOSIDE-DIP-KIN-RXN; UDPKIN-RXN|KEGG: R00156|MetaCyc: NUCLEOSIDE-DIP-KIN-RXN; UDPKIN-RXN|Name: ATP:UDP phosphotransferase; NDK; Nucleoside 5'-diphosphate phosphotransferase; Nucleoside diphosphokinase; Nucleoside-diphosphate kinase; nucleoside-diphosphate kinase (ATP:UDP); nucleoside-diphosphatekinase-ATP-UDP; udp kinase	PROTEIN_ASSOCIATION:(XP_030494298.1 or XP_030494561.1 or XP_030500781.1 or XP_030500783.1)	2.7.4.6		R00156
R_rxn00117_n0	ATP_UDP_phosphotransferase_n0	cpd00002[n0] + cpd00014[n0] <=> cpd00008[n0] + cpd00062[n0]	( XP_030494561.1 or XP_030500781.1 or XP_030500783.1 or XP_030494298.1 )	-1000	1000	0	MetaCyc: Deoxyribonucleotide-Biosynthesis (2'-Deoxyribonucleotide Biosynthesis); Nucleotide-Biosynthesis (Nucleoside and Nucleotide Biosynthesis); PRPP-PWY (superpathway of histidine, purine, and pyrimidine biosynthesis); PWY-7176 (UTP and CTP <i>de novo</i> biosynthesis); PWY-7196 (superpathway of pyrimidine ribonucleosides salvage); PWY-7208 (superpathway of pyrimidine nucleobases salvage); PWY…	AraCyc: NUCLEOSIDE-DIP-KIN-RXN; UDPKIN-RXN|BiGG: NDPK2; YNK1_1|BrachyCyc: NUCLEOSIDE-DIP-KIN-RXN; UDPKIN-RXN|KEGG: R00156|MetaCyc: NUCLEOSIDE-DIP-KIN-RXN; UDPKIN-RXN|Name: ATP:UDP phosphotransferase; NDK; Nucleoside 5'-diphosphate phosphotransferase; Nucleoside diphosphokinase; Nucleoside-diphosphate kinase; nucleoside-diphosphate kinase (ATP:UDP); nucleoside-diphosphatekinase-ATP-UDP; udp kinase	PROTEIN_ASSOCIATION:(XP_030494561.1 or XP_030500781.1 or XP_030500783.1 or XP_030494298.1)	2.7.4.6		R00156
R_rxn00117_x0	ATP_UDP_phosphotransferase_x0	cpd00002[x0] + cpd00014[x0] <=> cpd00008[x0] + cpd00062[x0]	( XP_030500783.1 or XP_030500781.1 or XP_030494561.1 or XP_030494298.1 )	-1000	1000	0	MetaCyc: Deoxyribonucleotide-Biosynthesis (2'-Deoxyribonucleotide Biosynthesis); Nucleotide-Biosynthesis (Nucleoside and Nucleotide Biosynthesis); PRPP-PWY (superpathway of histidine, purine, and pyrimidine biosynthesis); PWY-7176 (UTP and CTP <i>de novo</i> biosynthesis); PWY-7196 (superpathway of pyrimidine ribonucleosides salvage); PWY-7208 (superpathway of pyrimidine nucleobases salvage); PWY…	AraCyc: NUCLEOSIDE-DIP-KIN-RXN; UDPKIN-RXN|BiGG: NDPK2; YNK1_1|BrachyCyc: NUCLEOSIDE-DIP-KIN-RXN; UDPKIN-RXN|KEGG: R00156|MetaCyc: NUCLEOSIDE-DIP-KIN-RXN; UDPKIN-RXN|Name: ATP:UDP phosphotransferase; NDK; Nucleoside 5'-diphosphate phosphotransferase; Nucleoside diphosphokinase; Nucleoside-diphosphate kinase; nucleoside-diphosphate kinase (ATP:UDP); nucleoside-diphosphatekinase-ATP-UDP; udp kinase	PROTEIN_ASSOCIATION:(XP_030500783.1 or XP_030500781.1 or XP_030494561.1 or XP_030494298.1)	2.7.4.6		R00156
R_rxn00119_c0	ATP_UMP_phosphotransferase_c0	cpd00067[c0] + cpd00002[c0] + cpd00091[c0] <=> cpd00008[c0] + cpd00014[c0]	XP_030495092.1	-1000	1000	0	MetaCyc: Deoxyribonucleotide-Biosynthesis (2'-Deoxyribonucleotide Biosynthesis); Nucleotide-Biosynthesis (Nucleoside and Nucleotide Biosynthesis); PRPP-PWY (superpathway of histidine, purine, and pyrimidine biosynthesis); PWY-7176 (UTP and CTP <i>de novo</i> biosynthesis); PWY-7196 (superpathway of pyrimidine ribonucleosides salvage); PWY-7208 (superpathway of pyrimidine nucleobases salvage); PWY…	AraCyc: 2.7.4.22-RXN; RXN-12002; UMPKI-RXN|BiGG: UMPK; UMPKURIDK1; UMPKn; URA6_1; URA6_2; URIDK1|BrachyCyc: 2.7.4.22-RXN; UMPKI-RXN|KEGG: R00158|MetaCyc: 2.7.4.22-RXN; RXN-12002|Name: ATP:CMP(UMP) phosphotransferase; ATP:UMP phosphotransferase; ATP:UMP-CMP phosphotransferase; CTP:CMP phosphotransferase; UMP kinase; UMP-CMP kinase; UMP-kinase; UMP/CMP kinase; UMPkinase; cytidylate kinase; dCMP kin…	PROTEIN_ASSOCIATION:XP_030495092.1	2.7.4.14|2.7.4.22|2.7.4.4		R00158
R_rxn00120_c0	UTP_phosphohydrolase_c0	cpd00001[c0] + cpd00062[c0] -> cpd00009[c0] + cpd00067[c0] + cpd00014[c0]	( XP_030506614.1 or XP_030509797.1 or XP_030507283.1 or XP_030509796.1 )	0	1000	0	KEGG: rn00240 (Pyrimidine metabolism)	AraCyc: NUCLEOSIDE-TRIPHOSPHATASE-RXN; RXN-12196|BiGG: NTP7|BrachyCyc: NUCLEOSIDE-TRIPHOSPHATASE-RXN|KEGG: R00159|MetaCyc: NUCLEOSIDE-TRIPHOSPHATASE-RXN; RXN-12196|Name: UTP phosphohydrolase; nucleoside-triphosphatase (UTP); unspecific diphosphate phosphohydrolase	PROTEIN_ASSOCIATION:(XP_030506614.1 or XP_030509797.1 or XP_030507283.1 or XP_030509796.1)	3.6.1.15|3.6.1.39|3.6.1.5		R00159
R_rxn00120_g0	UTP_phosphohydrolase_g0	cpd00001[g0] + cpd00062[g0] -> cpd00009[g0] + cpd00067[g0] + cpd00014[g0]	( XP_030506614.1 or XP_030509796.1 or XP_030507283.1 or XP_030509797.1 )	0	1000	0	KEGG: rn00240 (Pyrimidine metabolism)	AraCyc: NUCLEOSIDE-TRIPHOSPHATASE-RXN; RXN-12196|BiGG: NTP7|BrachyCyc: NUCLEOSIDE-TRIPHOSPHATASE-RXN|KEGG: R00159|MetaCyc: NUCLEOSIDE-TRIPHOSPHATASE-RXN; RXN-12196|Name: UTP phosphohydrolase; nucleoside-triphosphatase (UTP); unspecific diphosphate phosphohydrolase	PROTEIN_ASSOCIATION:(XP_030506614.1 or XP_030509796.1 or XP_030507283.1 or XP_030509797.1)	3.6.1.15|3.6.1.39|3.6.1.5		R00159
R_rxn00121_c0	FAD_nucleotidohydrolase_c0	cpd00001[c0] + cpd00015[c0] -> 2 cpd00067[c0] + cpd00018[c0] + cpd00050[c0]	( XP_030484662.1 or XP_030484660.1 or XP_030484661.1 )	0	1000	0	KEGG: rn00740 (Riboflavin metabolism)	AraCyc: FAD-PYROPHOSPHATASE-RXN|BrachyCyc: FAD-PYROPHOSPHATASE-RXN|CornCyc: FAD-PYROPHOSPHATASE-RXN|KEGG: R00160|MetaCyc: FAD-PYROPHOSPHATASE-RXN|Name: FAD diphosphatase; FAD nucleotidohydrolase; FAD pyrophosphatase; flavin adenine dinucleotide pyrophosphatase; flavine adenine dinucleotide pyrophosphatase; riboflavin adenine dinucleotide pyrophosphatase; riboflavine adenine dinucleotide pyrophosp…	PROTEIN_ASSOCIATION:(XP_030484662.1 or XP_030484660.1 or XP_030484661.1)	3.6.1.18|3.6.1.9		R00160
R_rxn00121_d0	FAD_nucleotidohydrolase_d0	cpd00001[d0] + cpd00015[d0] -> 2 cpd00067[d0] + cpd00018[d0] + cpd00050[d0]	( XP_030484661.1 or XP_030484660.1 or XP_030484662.1 )	0	1000	0	KEGG: rn00740 (Riboflavin metabolism)	AraCyc: FAD-PYROPHOSPHATASE-RXN|BrachyCyc: FAD-PYROPHOSPHATASE-RXN|CornCyc: FAD-PYROPHOSPHATASE-RXN|KEGG: R00160|MetaCyc: FAD-PYROPHOSPHATASE-RXN|Name: FAD diphosphatase; FAD nucleotidohydrolase; FAD pyrophosphatase; flavin adenine dinucleotide pyrophosphatase; flavine adenine dinucleotide pyrophosphatase; riboflavin adenine dinucleotide pyrophosphatase; riboflavine adenine dinucleotide pyrophosp…	PROTEIN_ASSOCIATION:(XP_030484661.1 or XP_030484660.1 or XP_030484662.1)	3.6.1.18|3.6.1.9		R00160
R_rxn00122_c0	ATP_FMN_adenylyltransferase_c0	cpd00002[c0] + cpd00050[c0] <=> cpd00012[c0] + cpd00015[c0]	( XP_030493921.1 or XP_030493922.1 )	-1000	1000	0	MetaCyc: Cofactor-Biosynthesis (Cofactor, Prosthetic Group, Electron Carrier, and Vitamin Biosynthesis); Flavin-Biosynthesis (Flavin Biosynthesis); PWY-6167 (flavin biosynthesis II (archaea)); PWY-6168 (flavin biosynthesis III (fungi)); PWY66-366 (flavin biosynthesis IV (mammalian)); RIBOSYN2-PWY (flavin biosynthesis I (bacteria and plants)); Vitamin-Biosynthesis (Vitamin Biosynthesis)|KEGG: rn00…	AraCyc: FADSYN-RXN|BiGG: FAD1; FMNAT; FMNATm; FMNATr; U80|BrachyCyc: FADSYN-RXN|KEGG: R00161|MetaCyc: FADSYN-RXN|Name: ATP:FMN adenylyltransferase; FAD pyrophosphorylase; FAD synthetase; FADS; FMN adenylyltransferase; FMNadenylyltransferase; adenosine triphosphate-riboflavin mononucleotide transadenylase; adenosine triphosphate-riboflavine mononucleotide transadenylase; flavin adenine dinucleotid…	PROTEIN_ASSOCIATION:(XP_030493921.1 or XP_030493922.1)	2.7.7.2		R00161
R_rxn00122_d0	ATP_FMN_adenylyltransferase_d0	cpd00002[d0] + cpd00050[d0] <=> cpd00012[d0] + cpd00015[d0]	XP_030508019.1	-1000	1000	0	MetaCyc: Cofactor-Biosynthesis (Cofactor, Prosthetic Group, Electron Carrier, and Vitamin Biosynthesis); Flavin-Biosynthesis (Flavin Biosynthesis); PWY-6167 (flavin biosynthesis II (archaea)); PWY-6168 (flavin biosynthesis III (fungi)); PWY66-366 (flavin biosynthesis IV (mammalian)); RIBOSYN2-PWY (flavin biosynthesis I (bacteria and plants)); Vitamin-Biosynthesis (Vitamin Biosynthesis)|KEGG: rn00…	AraCyc: FADSYN-RXN|BiGG: FAD1; FMNAT; FMNATm; FMNATr; U80|BrachyCyc: FADSYN-RXN|KEGG: R00161|MetaCyc: FADSYN-RXN|Name: ATP:FMN adenylyltransferase; FAD pyrophosphorylase; FAD synthetase; FADS; FMN adenylyltransferase; FMNadenylyltransferase; adenosine triphosphate-riboflavin mononucleotide transadenylase; adenosine triphosphate-riboflavine mononucleotide transadenylase; flavin adenine dinucleotid…	PROTEIN_ASSOCIATION:XP_030508019.1	2.7.7.2		R00161
R_rxn00123_c0	pyridoxal_5_phosphate_phosphohydrolase_c0	cpd00001[c0] + cpd00016[c0] <=> cpd00009[c0] + cpd00215[c0]	Unknown	-1000	1000	0	MetaCyc: Cofactor-Biosynthesis (Cofactor, Prosthetic Group, Electron Carrier, and Vitamin Biosynthesis); PWY-7204 (pyridoxal 5'-phosphate salvage II (plants)); Vitamin-B6-Biosynthesis (Vitamin B<sub>6</sub> Biosynthesis); Vitamin-Biosynthesis (Vitamin Biosynthesis)|KEGG: rn00750 (Vitamin B6 metabolism)	AraCyc: 3.1.3.74-RXN|BiGG: PYDXPP|CornCyc: 3.1.3.74-RXN|KEGG: R00173|MetaCyc: 3.1.3.74-RXN|Name: PLP phosphatase; PNP phosphatase; Pyridoxal 5-phosphate phosphatase; pyridoxal phosphatase; pyridoxal-5'-phosphate phosphohydrolase; vitamin B6-phosphate phosphatase; vitamine B6 (pyridoxine) phosphatase	PROTEIN_ASSOCIATION:Unknown	3.1.3.74		R00173
R_rxn00124_c0	ATP_pyridoxal_5_phosphotransferase_c0	cpd00002[c0] + cpd00215[c0] -> cpd00067[c0] + cpd00008[c0] + cpd00016[c0]	XP_030507361.1	0	1000	0	MetaCyc: Cofactor-Biosynthesis (Cofactor, Prosthetic Group, Electron Carrier, and Vitamin Biosynthesis); HMP-PP-Biosynthesis (4-amino-2-methyl-5-diphosphomethylpyrimidine biosynthesis); PLPSAL-PWY (pyridoxal 5'-phosphate salvage I); PWY-7204 (pyridoxal 5'-phosphate salvage II (plants)); PWY-7282 (4-amino-2-methyl-5-diphosphomethylpyrimidine biosynthesis (yeast)); PWY0-845 (superpathway of pyridox…	AraCyc: PYRIDOXKIN-RXN|BiGG: PYDXK; U83|BrachyCyc: PYRIDOXKIN-RXN|KEGG: R00174|MetaCyc: PYRIDOXKIN-RXN|Name: ATP:pyridoxal 5'-phosphotransferase; RXNBWI-11; pyridoxal 5-phosphate-kinase; pyridoxal kinase; pyridoxal kinase (Pyridoxal); pyridoxal kinase (phosphorylating); pyridoxal phosphokinase; pyridoxine kinase	PROTEIN_ASSOCIATION:XP_030507361.1	2.7.1.35		R00174
R_rxn00124_d0	ATP_pyridoxal_5_phosphotransferase_d0	cpd00002[d0] + cpd00215[d0] -> cpd00067[d0] + cpd00008[d0] + cpd00016[d0]	XP_030507361.1	0	1000	0	MetaCyc: Cofactor-Biosynthesis (Cofactor, Prosthetic Group, Electron Carrier, and Vitamin Biosynthesis); HMP-PP-Biosynthesis (4-amino-2-methyl-5-diphosphomethylpyrimidine biosynthesis); PLPSAL-PWY (pyridoxal 5'-phosphate salvage I); PWY-7204 (pyridoxal 5'-phosphate salvage II (plants)); PWY-7282 (4-amino-2-methyl-5-diphosphomethylpyrimidine biosynthesis (yeast)); PWY0-845 (superpathway of pyridox…	AraCyc: PYRIDOXKIN-RXN|BiGG: PYDXK; U83|BrachyCyc: PYRIDOXKIN-RXN|KEGG: R00174|MetaCyc: PYRIDOXKIN-RXN|Name: ATP:pyridoxal 5'-phosphotransferase; RXNBWI-11; pyridoxal 5-phosphate-kinase; pyridoxal kinase; pyridoxal kinase (Pyridoxal); pyridoxal kinase (phosphorylating); pyridoxal phosphokinase; pyridoxine kinase	PROTEIN_ASSOCIATION:XP_030507361.1	2.7.1.35		R00174
R_rxn00126_c0	ATP_L_methionine_S_adenosyltransferase_c0	cpd00001[c0] + cpd00002[c0] + cpd00060[c0] -> cpd00009[c0] + cpd00012[c0] + cpd00067[c0] + cpd00017[c0]	( XP_030504084.1 or XP_030495591.1 or XP_030495540.1 )	0	1000	0	MetaCyc: Amino-Acid-Biosynthesis (Amino Acid Biosynthesis); Amino-Acid-Degradation (Amino Acid Degradation); CYSTEINE-SYN (L-cysteine Biosynthesis); Cofactor-Biosynthesis (Cofactor, Prosthetic Group, Electron Carrier, and Vitamin Biosynthesis); Degradation (Degradation/Utilization/Assimilation); ETHYL-PWY (ethylene biosynthesis I (plants)); Ethylene-Biosynthesis (Ethylene Biosynthesis); HORMONE-S…	AraCyc: S-ADENMETSYN-RXN|BiGG: METAT; SAM1; SAM2|BrachyCyc: S-ADENMETSYN-RXN|KEGG: R00177|MetaCyc: S-ADENMETSYN-RXN|Name: ATP-methionine adenosyltransferase; ATP:L-methione S-adenosyltransferase; ATP:L-methionine S-adenosyltransferase; AdoMet synthetase; Adomet synthetase; Methionine adenosyltransferase; S-adenosyl-L-methionine synthetase; S-adenosylmethionine synthase; S-adenosylmethionine synth…	PROTEIN_ASSOCIATION:(XP_030504084.1 or XP_030495591.1 or XP_030495540.1)	2.5.1.6	K00789	R00177	Biosynthesis of other secondary metabolites	Biosynthesis of phytochemical compounds	M00953 Mugineic acid biosynthesis, methionine => 3-epihydroxymugineic acid (3) (2 blocks missing 3/5)
R_rxn00126_d0	ATP:L-methionine S-adenosyltransferase_d0	1 cpd00001[d0] + 1 cpd00002[d0] + 1 cpd00060[d0] <=> 1 cpd00009[d0] + 1 cpd00012[d0] + 1 cpd00017[d0] + 1 cpd00067[d0]		-1000	1000	0	KEGG: rn00270 (Cysteine and methionine metabolism); rn01110 (Biosynthesis of secondary metabolites); rn01230 (Biosynthesis of amino acids)	AraCyc: S-ADENMETSYN-RXN|BiGG: METAT; SAM1; SAM2|BrachyCyc: S-ADENMETSYN-RXN|KEGG: R00177|MetaCyc: S-ADENMETSYN-RXN|Name: ATP-methionine adenosyltransferase; ATP:L-methione S-adenosyltransferase; ATP:L-methionine S-adenosyltransferase; AdoMet synthetase; Adomet synthetase; Methionine adenosyltransferase; S-adenosyl-L-methionine synthetase; S-adenosylmethionine synthase; S-adenosylmethionine synth…	null	2.5.1.6	K00789	R00177	Amino acid metabolism	Cysteine and methionine metabolism	M00034 Methionine salvage pathway (12) (complete 8/8)
R_rxn00126_n0	ATP_L_methionine_S_adenosyltransferase_n0	cpd00002[n0] + cpd00001[n0] + cpd00060[n0] -> cpd00067[n0] + cpd00009[n0] + cpd00012[n0] + cpd00017[n0]	( XP_030495591.1 or XP_030495540.1 or XP_030504084.1 )	0	1000	0	MetaCyc: Amino-Acid-Biosynthesis (Amino Acid Biosynthesis); Amino-Acid-Degradation (Amino Acid Degradation); CYSTEINE-SYN (L-cysteine Biosynthesis); Cofactor-Biosynthesis (Cofactor, Prosthetic Group, Electron Carrier, and Vitamin Biosynthesis); Degradation (Degradation/Utilization/Assimilation); ETHYL-PWY (ethylene biosynthesis I (plants)); Ethylene-Biosynthesis (Ethylene Biosynthesis); HORMONE-S…	AraCyc: S-ADENMETSYN-RXN|BiGG: METAT; SAM1; SAM2|BrachyCyc: S-ADENMETSYN-RXN|KEGG: R00177|MetaCyc: S-ADENMETSYN-RXN|Name: ATP-methionine adenosyltransferase; ATP:L-methione S-adenosyltransferase; ATP:L-methionine S-adenosyltransferase; AdoMet synthetase; Adomet synthetase; Methionine adenosyltransferase; S-adenosyl-L-methionine synthetase; S-adenosylmethionine synthase; S-adenosylmethionine synth…	PROTEIN_ASSOCIATION:(XP_030495591.1 or XP_030495540.1 or XP_030504084.1)	2.5.1.6		R00177
R_rxn00127_c0	S-adenosyl-L-methionine carboxy-lyase [(5-deoxy-5-adenosyl)(3-aminopropyl)methylsulfonium-forming]_c0	1 cpd00017[c0] + 1 cpd00067[c0] -> 1 cpd00011[c0] + 1 cpd00837[c0]		0	1000	0	KEGG: rn00270 (Cysteine and methionine metabolism); rn00330 (Arginine and proline metabolism)	AraCyc: SAMDECARB-RXN|BiGG: ADMDC; ADMDCr; SPE2|BrachyCyc: SAMDECARB-RXN|KEGG: R00178|MetaCyc: SAMDECARB-RXN|Name: Adenosylmethionine decarboxylase; Adenosylmethioninedecarboxylase; S-Adenosyl-L-methionine carboxy-lyase; S-adenosyl-L-methionine carboxy-lyase; S-adenosyl-L-methionine carboxy-lyase [(5-deoxy-5-adenosyl)(3-aminopropyl)methylsulfonium-forming]; S-adenosyl-L-methionine carboxy-lyase […	null	4.1.1.50	K01611	R00178	Amino acid metabolism	Cysteine and methionine metabolism	M00034 Methionine salvage pathway (12) (complete 8/8)
R_rxn00127_d0	S-adenosyl-L-methionine carboxy-lyase [(5-deoxy-5-adenosyl)(3-aminopropyl)methylsulfonium-forming]_d0	1 cpd00017[d0] + 1 cpd00067[d0] -> 1 cpd00011[d0] + 1 cpd00837[d0]		0	1000	0	KEGG: rn00270 (Cysteine and methionine metabolism); rn00330 (Arginine and proline metabolism)	AraCyc: SAMDECARB-RXN|BiGG: ADMDC; ADMDCr; SPE2|BrachyCyc: SAMDECARB-RXN|KEGG: R00178|MetaCyc: SAMDECARB-RXN|Name: Adenosylmethionine decarboxylase; Adenosylmethioninedecarboxylase; S-Adenosyl-L-methionine carboxy-lyase; S-adenosyl-L-methionine carboxy-lyase; S-adenosyl-L-methionine carboxy-lyase [(5-deoxy-5-adenosyl)(3-aminopropyl)methylsulfonium-forming]; S-adenosyl-L-methionine carboxy-lyase […	null	4.1.1.50	K01611	R00178	Amino acid metabolism	Cysteine and methionine metabolism	M00034 Methionine salvage pathway (12) (complete 8/8)
R_rxn00128_c0	S_adenosyl_L_methionine_methylthioadenosine_lyase_1_aminocyclopropane_1_carboxylate_forming_c0	cpd00017[c0] <=> cpd00067[c0] + cpd00147[c0] + cpd00909[c0]	( XP_030496525.1 or XP_030493497.1 or XP_030479162.1 or XP_030479586.1 or XP_030493494.1 or XP_030501212.1 or XP_030493495.1 or XP_030487921.1 or XP_030493496.1 or XP_030501845.1 or XP_030488037.1 )	-1000	1000	0	MetaCyc: Amino-Acid-Biosynthesis (Amino Acid Biosynthesis); ETHYL-PWY (ethylene biosynthesis I (plants)); Ethylene-Biosynthesis (Ethylene Biosynthesis); HORMONE-SYN (Hormone Biosynthesis); IND-AMINO-ACID-SYN (Proteinogenic Amino Acid Biosynthesis); METHIONINE-SYN (L-methionine Biosynthesis); Methionine-Salvage (L-methionine Salvage); PWY-7270 (L-methionine salvage cycle II (plants)); Plant-Hormon…	AraCyc: 4.4.1.14-RXN|BrachyCyc: 4.4.1.14-RXN|ChlamyCyc: 4.4.1.14-RXN|KEGG: R00179|MetaCyc: 4.4.1.14-RXN|Name: 1-aminocyclopropane-1-carboxylate synthase; 1-aminocyclopropane-1-carboxylate synthetase; 1-aminocyclopropane-1-carboxylic acid synthase; 1-aminocyclopropanecarboxylate synthase; ACC synthase; S-Adenosyl-L-methionine methylthioadenosine-lyase; S-adenosyl-L-methionine methylthioadenosine-l…	PROTEIN_ASSOCIATION:(XP_030496525.1 or XP_030493497.1 or XP_030479162.1 or XP_030479586.1 or XP_030493494.1 or XP_030501212.1 or XP_030493495.1 or XP_030487921.1 or XP_030493496.1 or XP_030501845.1 or XP_030488037.1)	4.4.1.14		R00179
R_rxn00134_c0	ATP_adenosine_5_phosphotransferase_c0	cpd00002[c0] + cpd00182[c0] -> cpd00067[c0] + cpd00018[c0] + cpd00008[c0]	( XP_030510798.1 or XP_030488611.1 or XP_030510800.1 )	0	1000	0	MetaCyc: Adenine-Adenosine-Salvage (Adenine and Adenosine Salvage); Nucleotide-Biosynthesis (Nucleoside and Nucleotide Biosynthesis); PUR-NUC-SYN (Purine Nucleotide Biosynthesis); PWY-6619 (adenine and adenosine salvage VI); PWY66-409 (superpathway of purine nucleotide salvage); Purine-Nucleotides-Salvage (Purine Nucleotide Salvage)|KEGG: rn00230 (Purine metabolism)	AraCyc: ADENOSINE-KINASE-RXN|BiGG: ADNK1; YJR105W|BrachyCyc: ADENOSINE-KINASE-RXN|KEGG: R00185|MetaCyc: ADENOSINE-KINASE-RXN|Name: ATP:adenosine 5'-phosphotransferase; Adenosine kinase; adenosine kinase; adenosine kinase (phosphorylating)	PROTEIN_ASSOCIATION:(XP_030510798.1 or XP_030488611.1 or XP_030510800.1)	2.7.1.20|2.7.1.74		R00185
R_rxn00138_c0	deamido_NAD_plus__ammonia_ligase_AMP_forming_c0	cpd00002[c0] + cpd00013[c0] + cpd00638[c0] -> cpd00012[c0] + 2 cpd00067[c0] + cpd00003[c0] + cpd00018[c0]	XP_030504428.1	0	1000	0	MetaCyc: Cofactor-Biosynthesis (Cofactor, Prosthetic Group, Electron Carrier, and Vitamin Biosynthesis); NAD-Metabolism (NAD Metabolism); NAD-SYN (NAD Biosynthesis); PWY0-781 (aspartate superpathway); PYRIDNUCSYN-PWY (NAD <i>de novo</i> biosynthesis I (from aspartate))|KEGG: rn00760 (Nicotinate and nicotinamide metabolism)	AraCyc: NAD-SYNTH-NH3-RXN|BiGG: NADS1; NADS1m; NADS1n; QNS1_1; QNS1_2|BrachyCyc: NAD-SYNTH-NH3-RXN|KEGG: R00189|MetaCyc: NAD-SYNTH-NH3-RXN|Name: Deamino-NAD+:ammonia ligase (AMP-forming); Glutamine-dependent NAD(+) synthetase; NAD synthase; NAD synthase (nh3); NAD synthase (nh4); NAD synthetase; NAD(+) synthetase; NAD+ synthase; NADsynthase-nh3; deamido-NAD+:ammonia ligase (AMP-forming); diphosph…	PROTEIN_ASSOCIATION:XP_030504428.1	6.3.1.5|6.3.5.1		R00189
R_rxn00139_c0	AMP_diphosphate_phospho_D_ribosyltransferase_c0	cpd00103[c0] + cpd00128[c0] -> cpd00012[c0] + cpd00067[c0] + cpd00018[c0]	( XP_030501747.1 or XP_030497988.1 or XP_030501748.1 )	0	1000	0	MetaCyc: Adenine-Adenosine-Salvage (Adenine and Adenosine Salvage); Degradation (Degradation/Utilization/Assimilation); Glyphosate-Degradation (glyphosate degradation); Noncarbon-Nutrients (Inorganic Nutrient Metabolism); Nucleotide-Biosynthesis (Nucleoside and Nucleotide Biosynthesis); P121-PWY (adenine and adenosine salvage I); PUR-NUC-SYN (Purine Nucleotide Biosynthesis); PWY-6605 (adenine and…	AraCyc: ADENPRIBOSYLTRAN-RXN|BiGG: ADPT; APT1; APT2|BrachyCyc: ADENPRIBOSYLTRAN-RXN|KEGG: R00190|MetaCyc: ADENPRIBOSYLTRAN-RXN|Name: AMP pyrophosphorylase; AMP-pyrophosphate phosphoribosyltransferase; AMP:diphosphate phospho-D-ribosyltransferase; AMP:pyrophosphate phosphoribosyltransferase; APRT; adenine phosphoribosylpyrophosphate transferase; adenine phosphoribosyltransferase; adeninephosphorib…	PROTEIN_ASSOCIATION:(XP_030501747.1 or XP_030497988.1 or XP_030501748.1)	2.4.2.7|2.4.2.8		R00190
R_rxn00141_c0	S_Adenosyl_L_homocysteine_hydrolase_c0	cpd00001[c0] + cpd00019[c0] <=> cpd00182[c0] + cpd00135[c0]	XP_030507458.1	-1000	1000	0	MetaCyc: Amino-Acid-Biosynthesis (Amino Acid Biosynthesis); Amino-Acid-Degradation (Amino Acid Degradation); CYSTEINE-SYN (L-cysteine Biosynthesis); Degradation (Degradation/Utilization/Assimilation); IND-AMINO-ACID-SYN (Proteinogenic Amino Acid Biosynthesis); METHIONINE-DEG (L-methionine Degradation); METHIONINE-DEG1-PWY (L-methionine degradation I (to L-homocysteine)); METHIONINE-SYN (L-methion…	AraCyc: ADENOSYLHOMOCYSTEINASE-RXN|BiGG: AHC; AHCi; SAH1|BrachyCyc: ADENOSYLHOMOCYSTEINASE-RXN|KEGG: R00192|MetaCyc: ADENOSYLHOMOCYSTEINASE-RXN|Name: Adenosylhomocysteinase; AdoHcyase; S-Adenosyl-L-homocysteine hydrolase; S-adenosyl-L-homocysteine hydrolase; S-adenosylhomocysteinase; S-adenosylhomocysteine hydrolase (ambiguous); S-adenosylhomocysteine synthase; SAHase; adenosylhomocysteine hydrol…	PROTEIN_ASSOCIATION:XP_030507458.1	3.3.1.1	K01251	R00192	Amino acid metabolism	Cysteine and methionine metabolism	M00368 Ethylene biosynthesis, methionine => ethylene (4) (complete 3/3)
R_rxn00141_d0	S-Adenosyl-L-homocysteine hydrolase_d0	1 cpd00001[d0] + 1 cpd00019[d0] <=> 1 cpd00135[d0] + 1 cpd00182[d0]		-1000	1000	0	KEGG: rn00270 (Cysteine and methionine metabolism)	AraCyc: ADENOSYLHOMOCYSTEINASE-RXN|BiGG: AHC; AHCi; SAH1|BrachyCyc: ADENOSYLHOMOCYSTEINASE-RXN|KEGG: R00192|MetaCyc: ADENOSYLHOMOCYSTEINASE-RXN|Name: Adenosylhomocysteinase; AdoHcyase; S-Adenosyl-L-homocysteine hydrolase; S-adenosyl-L-homocysteine hydrolase; S-adenosylhomocysteinase; S-adenosylhomocysteine hydrolase (ambiguous); S-adenosylhomocysteine synthase; SAHase; adenosylhomocysteine hydrol…	null	3.3.1.1	K01251	R00192	Amino acid metabolism	Cysteine and methionine metabolism	M00368 Ethylene biosynthesis, methionine => ethylene (4) (complete 3/3)
R_rxn00143_c0	S-Adenosyl-L-homocysteine homocysteinylribohydrolase_c0	1 cpd00001[c0] + 1 cpd00019[c0] <=> 1 cpd00128[c0] + 1 cpd02227[c0]		-1000	1000	0	KEGG: rn00270 (Cysteine and methionine metabolism); rn01230 (Biosynthesis of amino acids)	AraCyc: ADENOSYLHOMOCYSTEINE-NUCLEOSIDASE-RXN|BiGG: AHCYSNS|BrachyCyc: ADENOSYLHOMOCYSTEINE-NUCLEOSIDASE-RXN|KEGG: R00194|MetaCyc: ADENOSYLHOMOCYSTEINE-NUCLEOSIDASE-RXN|Name: 5'-methyladenosine nucleosidase; AdoHcy/MTA nucleosidase; S-Adenosyl-L-homocysteine homocysteinylribohydrolase; S-adenosyl-L-homocysteine homocysteinylribohydrolase; S-adenosylhomocysteine hydrolase (ambiguous); S-adenosylho…	null	3.2.2.9	K01243	R00194	Amino acid metabolism	Cysteine and methionine metabolism	M00609 Cysteine biosynthesis, methionine => cysteine (2) (incomplete 2/6)
R_rxn00143_d0	S-Adenosyl-L-homocysteine homocysteinylribohydrolase_d0	1 cpd00001[d0] + 1 cpd00019[d0] <=> 1 cpd00128[d0] + 1 cpd02227[d0]		-1000	1000	0	KEGG: rn00270 (Cysteine and methionine metabolism); rn01230 (Biosynthesis of amino acids)	AraCyc: ADENOSYLHOMOCYSTEINE-NUCLEOSIDASE-RXN|BiGG: AHCYSNS|BrachyCyc: ADENOSYLHOMOCYSTEINE-NUCLEOSIDASE-RXN|KEGG: R00194|MetaCyc: ADENOSYLHOMOCYSTEINE-NUCLEOSIDASE-RXN|Name: 5'-methyladenosine nucleosidase; AdoHcy/MTA nucleosidase; S-Adenosyl-L-homocysteine homocysteinylribohydrolase; S-adenosyl-L-homocysteine homocysteinylribohydrolase; S-adenosylhomocysteine hydrolase (ambiguous); S-adenosylho…	null	3.2.2.9	K01243	R00194	Amino acid metabolism	Cysteine and methionine metabolism	M00609 Cysteine biosynthesis, methionine => cysteine (2) (incomplete 2/6)
R_rxn00147_c0	ATP_pyruvate_water_phosphotransferase_c0	cpd00001[c0] + cpd00002[c0] + cpd00020[c0] -> cpd00009[c0] + 3 cpd00067[c0] + cpd00018[c0] + cpd00061[c0]	Unknown	0	1000	0	MetaCyc: Acetate-Formation (Fermentation to Acetate); Alcohol-Biosynthesis (Fermentation to Alcohols); Autotrophic-CO2-Fixation (Autotrophic CO<sub>2</sub> Fixation); C1-COMPOUNDS (C1 Compound Utilization and Assimilation); CARBO-BIOSYNTHESIS (Sugar Biosynthesis); CARBOXYLATES-DEG (Carboxylate Degradation); CO2-Fixation (CO<sub>2</sub> Fixation); Carbohydrates-Biosynthesis (Carbohydrate Biosynthe…	AraCyc: PEPSYNTH-RXN|BiGG: PPS|BrachyCyc: PEPSYNTH-RXN|KEGG: R00199|MetaCyc: PEPSYNTH-RXN|Name: ATP:pyruvate, water phosphotransferase; ATP:pyruvate,water phosphotransferase; PEP synthetase; phoephoenolpyruvate synthetase; phosphoenolpyruvate synthase; phosphoenolpyruvatesynthase; phosphoenolpyruvic synthase; phosphopyruvate synthetase; pyruvate, water dikinase; pyruvate,water dikinase; pyruvate-…	PROTEIN_ASSOCIATION:Unknown	2.7.9.2		R00199
R_rxn00148_c0	ATP_pyruvate_2_O_phosphotransferase_c0	cpd00002[c0] + cpd00020[c0] <=> cpd00067[c0] + cpd00008[c0] + cpd00061[c0]	( XP_030489975.1 or XP_030493263.1 or XP_030500791.1 or XP_030500571.1 or XP_030500102.1 or XP_030494419.1 or XP_030507064.1 or XP_030508717.1 or XP_030500475.1 or XP_030489974.1 or XP_030504474.1 or XP_030509105.1 or XP_030510309.1 or XP_030506682.1 or XP_030506683.1 )	-1000	1000	0	MetaCyc: ANAEROFRUCAT-PWY (homolactic fermentation); ANAGLYCOLYSIS-PWY (glycolysis III (from glucose)); Acetate-Formation (Fermentation to Acetate); Alcohol-Biosynthesis (Fermentation to Alcohols); CARBO-BIOSYNTHESIS (Sugar Biosynthesis); CARBOXYLATES-DEG (Carboxylate Degradation); Carbohydrates-Biosynthesis (Carbohydrate Biosynthesis); Carbohydrates-Degradation (Carbohydrate Degradation); Degrad…	AraCyc: PEPDEPHOS-RXN|BiGG: CDC19; PYK; PYK2|BrachyCyc: PEPDEPHOS-RXN|KEGG: R00200|MetaCyc: PEPDEPHOS-RXN|Name: ATP:pyruvate 2-O-phosphotransferase; ATP:pyruvate O2-phosphotransferase; phosphoenol transphosphorylase; phosphoenolpyruvate kinase; pyruvate kinase	PROTEIN_ASSOCIATION:(XP_030489975.1 or XP_030493263.1 or XP_030500791.1 or XP_030500571.1 or XP_030500102.1 or XP_030494419.1 or XP_030507064.1 or XP_030508717.1 or XP_030500475.1 or XP_030489974.1 or XP_030504474.1 or XP_030509105.1 or XP_030510309.1 or XP_030506682.1 or XP_030506683.1)	2.7.1.40	K00873	R00200	Carbohydrate metabolism	Central carbohydrate metabolism	M00001 Glycolysis (Embden-Meyerhof pathway), glucose => pyruvate (12) (complete 9/9)
R_rxn00148_d0	ATP_pyruvate_2_O_phosphotransferase_d0	cpd00020[d0] + cpd00002[d0] <=> cpd00067[d0] + cpd00008[d0] + cpd00061[d0]	( XP_030500102.1 or XP_030494419.1 or XP_030500475.1 or XP_030508717.1 or XP_030507064.1 or XP_030504474.1 or XP_030489974.1 or XP_030493263.1 or XP_030489975.1 or XP_030500791.1 or XP_030500571.1 or XP_030506683.1 or XP_030509105.1 or XP_030510309.1 or XP_030506682.1 )	-1000	1000	0	MetaCyc: ANAEROFRUCAT-PWY (homolactic fermentation); ANAGLYCOLYSIS-PWY (glycolysis III (from glucose)); Acetate-Formation (Fermentation to Acetate); Alcohol-Biosynthesis (Fermentation to Alcohols); CARBO-BIOSYNTHESIS (Sugar Biosynthesis); CARBOXYLATES-DEG (Carboxylate Degradation); Carbohydrates-Biosynthesis (Carbohydrate Biosynthesis); Carbohydrates-Degradation (Carbohydrate Degradation); Degrad…	AraCyc: PEPDEPHOS-RXN|BiGG: CDC19; PYK; PYK2|BrachyCyc: PEPDEPHOS-RXN|KEGG: R00200|MetaCyc: PEPDEPHOS-RXN|Name: ATP:pyruvate 2-O-phosphotransferase; ATP:pyruvate O2-phosphotransferase; phosphoenol transphosphorylase; phosphoenolpyruvate kinase; pyruvate kinase	PROTEIN_ASSOCIATION:(XP_030500102.1 or XP_030494419.1 or XP_030500475.1 or XP_030508717.1 or XP_030507064.1 or XP_030504474.1 or XP_030489974.1 or XP_030493263.1 or XP_030489975.1 or XP_030500791.1 or XP_030500571.1 or XP_030506683.1 or XP_030509105.1 or XP_030510309.1 or XP_030506682.1)	2.7.1.40		R00200
R_rxn00151_d0	ATP_pyruvate_phosphate_phosphotransferase_d0	cpd00009[d0] + cpd00020[d0] + cpd00002[d0] -> cpd00012[d0] + 2 cpd00067[d0] + cpd00018[d0] + cpd00061[d0]	( XP_030507308.1 or XP_030498265.1 or XP_030507307.1 )	0	1000	0	MetaCyc: Amino-Acid-Biosynthesis (Amino Acid Biosynthesis); Energy-Metabolism (Generation of Precursor Metabolite and Energy); GLUTAMINE-SYN (L-glutamine Biosynthesis); IND-AMINO-ACID-SYN (Proteinogenic Amino Acid Biosynthesis); PWY-241 (C4 photosynthetic carbon assimilation cycle, NADP-ME type); PWY-6549 (L-glutamine biosynthesis III); PWY-7115 (C4 photosynthetic carbon assimilation cycle, NAD-M…	AraCyc: PYRUVATEORTHOPHOSPHATE-DIKINASE-RXN|BiGG: PPDK|BrachyCyc: PYRUVATEORTHOPHOSPHATE-DIKINASE-RXN|KEGG: R00206|MetaCyc: PYRUVATEORTHOPHOSPHATE-DIKINASE-RXN|Name: ATP:pyruvate, phosphate phosphotransferase; ATP:pyruvate,orthophosphate phosphotransferase; ATP:pyruvate,phosphate phosphotransferase; Pyruvate,phosphate dikinase.; pyruvate, Pi dikinase; pyruvate, orthophosphate dikinase; pyruvate, …	PROTEIN_ASSOCIATION:(XP_030507308.1 or XP_030498265.1 or XP_030507307.1)	2.7.9.1		R00206
R_rxn00159_m0	S_malate_NAD_plus__oxidoreductase_decarboxylating_m0	cpd00003[m0] + cpd00130[m0] -> cpd00011[m0] + cpd00020[m0] + cpd00004[m0]	( XP_030493995.1 or XP_030495073.1 or XP_030490099.1 or XP_030494112.1 )	0	1000	0	MetaCyc: AMINE-DEG (Amine and Polyamine Degradation); CARBO-BIOSYNTHESIS (Sugar Biosynthesis); CARBOXYLATES-DEG (Carboxylate Degradation); CARN-DEG (Carnitine Degradation); Carbohydrates-Biosynthesis (Carbohydrate Biosynthesis); Degradation (Degradation/Utilization/Assimilation); Energy-Metabolism (Generation of Precursor Metabolite and Energy); Fermentation (); Fermentation-to-Acids (Fermentatio…	AraCyc: 1.1.1.39-RXN; MALIC-NAD-RXN|BiGG: ME1; ME1_rev; ME1m; ME1x|BrachyCyc: 1.1.1.39-RXN; MALIC-NAD-RXN|KEGG: R00214|MetaCyc: 1.1.1.39-RXN; MALIC-NAD-RXN; RXN-19748|Name: 'malic' enzyme; (S)-malate:NAD+ oxidoreductase (decarboxylating); (S)-malate:NAD+ oxidoreductase (oxaloacetate-decarboxylating); Malic enzyme; NAD-linked malic enzyme; NAD-malic enzyme; NAD-specific malic enzyme; Pyruvic-malic…	PROTEIN_ASSOCIATION:(XP_030493995.1 or XP_030495073.1 or XP_030490099.1 or XP_030494112.1)	1.1.1.38|1.1.1.39		R00214
R_rxn00161_c0	S_Malate_NADP_plus__oxidoreductaseoxaloacetate_decarboxylating_c0	cpd00006[c0] + cpd00130[c0] -> cpd00005[c0] + cpd00011[c0] + cpd00020[c0]	( XP_030491388.1 or XP_030491880.1 or XP_030481407.1 or XP_030505838.1 or XP_030488149.1 )	0	1000	0	MetaCyc: CARBO-BIOSYNTHESIS (Sugar Biosynthesis); Carbohydrates-Biosynthesis (Carbohydrate Biosynthesis); Energy-Metabolism (Generation of Precursor Metabolite and Energy); GLUCONEO-PWY (gluconeogenesis I); Gluconeogenesis (Gluconeogenesis); PWY-241 (C4 photosynthetic carbon assimilation cycle, NADP-ME type); PWY-7117 (C4 photosynthetic carbon assimilation cycle, PEPCK type); Photosynthesis ()|KE…	AraCyc: MALIC-NADP-RXN|BiGG: MAE1; ME2; ME2m|BrachyCyc: MALIC-NADP-RXN|KEGG: R00216|MetaCyc: MALIC-NADP-RXN|Name: 'malic' enzyme; (S)-Malate:NADP+ oxidoreductase(oxaloacetate-decarboxylating); (S)-malate:NADP+ oxidoreductase (oxaloacetate-decarboxylating); L-malate:NADP oxidoreductase; Malate dehydrogenase (oxaloacetate decarboxylating) (NADP+); Malic enzyme; NAD-dependent malic enzyme; NADP-link…	PROTEIN_ASSOCIATION:(XP_030491388.1 or XP_030491880.1 or XP_030481407.1 or XP_030505838.1 or XP_030488149.1)	1.1.1.40		R00216
R_rxn00161_d0	S_Malate_NADP_plus__oxidoreductaseoxaloacetate_decarboxylating_d0	cpd00006[d0] + cpd00130[d0] -> cpd00011[d0] + cpd00020[d0] + cpd00005[d0]	( XP_030488149.1 or XP_030491880.1 or XP_030481407.1 or XP_030505838.1 or XP_030491388.1 )	0	1000	0	MetaCyc: CARBO-BIOSYNTHESIS (Sugar Biosynthesis); Carbohydrates-Biosynthesis (Carbohydrate Biosynthesis); Energy-Metabolism (Generation of Precursor Metabolite and Energy); GLUCONEO-PWY (gluconeogenesis I); Gluconeogenesis (Gluconeogenesis); PWY-241 (C4 photosynthetic carbon assimilation cycle, NADP-ME type); PWY-7117 (C4 photosynthetic carbon assimilation cycle, PEPCK type); Photosynthesis ()|KE…	AraCyc: MALIC-NADP-RXN|BiGG: MAE1; ME2; ME2m|BrachyCyc: MALIC-NADP-RXN|KEGG: R00216|MetaCyc: MALIC-NADP-RXN|Name: 'malic' enzyme; (S)-Malate:NADP+ oxidoreductase(oxaloacetate-decarboxylating); (S)-malate:NADP+ oxidoreductase (oxaloacetate-decarboxylating); L-malate:NADP oxidoreductase; Malate dehydrogenase (oxaloacetate decarboxylating) (NADP+); Malic enzyme; NAD-dependent malic enzyme; NADP-link…	PROTEIN_ASSOCIATION:(XP_030488149.1 or XP_030491880.1 or XP_030481407.1 or XP_030505838.1 or XP_030491388.1)	1.1.1.40		R00216
R_rxn00166_c0	D_serine_ammonia_lyase_c0	cpd00550[c0] -> cpd00013[c0] + cpd00020[c0]	( XP_030500712.1 or XP_030500711.1 or XP_030500710.1 )	0	1000	0	KEGG: rn00260 (Glycine, serine and threonine metabolism)	AraCyc: DSERDEAM-RXN|BiGG: SERD_D|BrachyCyc: DSERDEAM-RXN|KEGG: R00221|MetaCyc: DSERDEAM-RXN|Name: D-hydroxy amino acid dehydratase; D-hydroxyaminoacid dehydratase; D-serine ammonia-lyase; D-serine ammonia-lyase (pyruvate-forming); D-serine deaminase; D-serine dehydrase; D-serine dehydratase (deaminating); D-serine hydro-lyase (deaminating); D-serine hydrolase; d-serine dehydratase	PROTEIN_ASSOCIATION:(XP_030500712.1 or XP_030500711.1 or XP_030500710.1)	4.3.1.18		R00221
R_rxn00168_c0	pyruvate_carboxy_lyase_acetaldehyde_forming_c0	cpd00067[c0] + cpd00020[c0] -> cpd00011[c0] + cpd00071[c0]	( XP_030479792.1 or XP_030480384.1 or XP_030503542.1 )	0	1000	0	MetaCyc: Acetaldehyde-Biosynthesis (Acetaldehyde Biosynthesis); Acetate-Formation (Fermentation to Acetate); Acetoin-Biosynthesis (Pyruvate Fermentation to Acetoin); Alcohol-Biosynthesis (Fermentation to Alcohols); CARBOXYLATES-DEG (Carboxylate Degradation); Carbohydrates-Biosynthesis (Carbohydrate Biosynthesis); Carbohydrates-Degradation (Carbohydrate Degradation); Degradation (Degradation/Utili…	AraCyc: RXN-6161|BiGG: PDC1; PDC5; PDC6; PYRDC|BrachyCyc: RXN-6161|KEGG: R00224|MetaCyc: RXN-6161|Name: Pyruvate carboxy-lyase; pyruvate carboxy-lyase (acetaldehyde-forming); pyruvate decarboxylase; pyruvatedecarboxylase	PROTEIN_ASSOCIATION:(XP_030479792.1 or XP_030480384.1 or XP_030503542.1)	4.1.1.1		R00224
R_rxn00175_d0	Acetate_CoA_ligase_AMP_forming_d0	cpd00002[d0] + cpd00010[d0] + cpd00029[d0] -> cpd00012[d0] + cpd00067[d0] + cpd00018[d0] + cpd00022[d0]	( XP_030481791.1 or XP_030483962.1 or XP_030483963.1 or XP_030481793.1 )	0	1000	0	MetaCyc: ACETATEUTIL-PWY (superpathway of acetate utilization and formation); Alcohol-Degradation (Alcohol Degradation); CARBOXYLATES-DEG (Carboxylate Degradation); Degradation (Degradation/Utilization/Assimilation); Energy-Metabolism (Generation of Precursor Metabolite and Energy); Ethanol-Degradation (Ethanol Degradation); PWY-6672 (<i>cis</i>-genanyl-CoA degradation); PWY-7118 (chitin degradat…	AraCyc: ACETATE--COA-LIGASE-RXN|BiGG: ACS; ACS1; ACSm; ACSp; ACSr|BrachyCyc: ACETATE--COA-LIGASE-RXN|KEGG: R00235|MetaCyc: ACETATE--COA-LIGASE-RXN|Name: Acetate thiokinase; Acetate:CoA ligase (AMP-forming); Acetyl-CoA synthase; Acetyl-CoA synthetase; Acetyl-activating enzyme; Acyl-activating enzyme; acetate thiokinase; acetate--CoA ligase; acetate--coa ligase; acetate-CoA ligase; acetate:CoA liga…	PROTEIN_ASSOCIATION:(XP_030481791.1 or XP_030483962.1 or XP_030483963.1 or XP_030481793.1)	6.2.1.1		R00235
R_rxn00178_c0	Acetyl_CoA_acetyl_CoA_C_acetyltransferase_c0	2 cpd00022[c0] <=> cpd00010[c0] + cpd00279[c0]	( XP_030507618.1 or XP_030482241.1 or XP_030481681.1 or XP_030481680.1 or XP_030491029.1 or XP_030494911.1 )	-1000	1000	0	MetaCyc: ACETOACETATE-DEG-PWY (acetoacetate degradation (to acetyl CoA)); AROMATIC-COMPOUNDS-DEGRADATION (Aromatic Compound Degradation); Acetate-Formation (Fermentation to Acetate); Acetyl-CoA-Butyrate (Fermentation to Butanoate); Alcohol-Biosynthesis (Fermentation to Alcohols); Alkene-Degradation (Alkene Degradation); Amino-Acid-Degradation (Amino Acid Degradation); Autotrophic-CO2-Fixation (Au…	AraCyc: ACETYL-COA-ACETYLTRANSFER-RXN|BiGG: AACOAT; ACACT1; ACACT1m; ACACT1r; ERG10; KAT1|BrachyCyc: ACETYL-COA-ACETYLTRANSFER-RXN|KEGG: R00238|MetaCyc: ACETYL-COA-ACETYLTRANSFER-RXN|Name: 2-methylacetoacetyl-CoA thiolase [misleading]; 3-oxothiolase; Acetoacetyl_CoA_C_acety_transferase; Acetyl-CoA:acetyl-CoA C-acetyltransferase; acetoacetyl-CoA thiolase; acetyl coenzyme A acetyltransferase; acety…	PROTEIN_ASSOCIATION:(XP_030507618.1 or XP_030482241.1 or XP_030481681.1 or XP_030481680.1 or XP_030491029.1 or XP_030494911.1)	2.3.1.9		R00238
R_rxn00178_x0	Acetyl_CoA_acetyl_CoA_C_acetyltransferase_x0	2 cpd00022[x0] <=> cpd00010[x0] + cpd00279[x0]	( XP_030494911.1 or XP_030491029.1 or XP_030481680.1 or XP_030482241.1 or XP_030481681.1 or XP_030507618.1 )	-1000	1000	0	MetaCyc: ACETOACETATE-DEG-PWY (acetoacetate degradation (to acetyl CoA)); AROMATIC-COMPOUNDS-DEGRADATION (Aromatic Compound Degradation); Acetate-Formation (Fermentation to Acetate); Acetyl-CoA-Butyrate (Fermentation to Butanoate); Alcohol-Biosynthesis (Fermentation to Alcohols); Alkene-Degradation (Alkene Degradation); Amino-Acid-Degradation (Amino Acid Degradation); Autotrophic-CO2-Fixation (Au…	AraCyc: ACETYL-COA-ACETYLTRANSFER-RXN|BiGG: AACOAT; ACACT1; ACACT1m; ACACT1r; ERG10; KAT1|BrachyCyc: ACETYL-COA-ACETYLTRANSFER-RXN|KEGG: R00238|MetaCyc: ACETYL-COA-ACETYLTRANSFER-RXN|Name: 2-methylacetoacetyl-CoA thiolase [misleading]; 3-oxothiolase; Acetoacetyl_CoA_C_acety_transferase; Acetyl-CoA:acetyl-CoA C-acetyltransferase; acetoacetyl-CoA thiolase; acetyl coenzyme A acetyltransferase; acety…	PROTEIN_ASSOCIATION:(XP_030494911.1 or XP_030491029.1 or XP_030481680.1 or XP_030482241.1 or XP_030481681.1 or XP_030507618.1)	2.3.1.9		R00238
R_rxn00179_c0	ATP_L_glutamate_5_phosphotransferase_c0	cpd00002[c0] + cpd00023[c0] <=> cpd00008[c0] + cpd02097[c0]	( XP_030480659.1 or XP_030487839.1 or XP_030488276.1 )	-1000	1000	0	MetaCyc: ARGININE-SYN4-PWY (L-ornithine biosynthesis II); Amino-Acid-Biosynthesis (Amino Acid Biosynthesis); CITRULBIO-PWY (L-citrulline biosynthesis); Citrulline-Biosynthesis (L-citrulline Biosynthesis); IND-AMINO-ACID-SYN (Proteinogenic Amino Acid Biosynthesis); L-Ornithine-Biosynthesis (L-Ornithine Biosynthesis); Other-Amino-Acid-Biosynthesis (Other Amino Acid Biosynthesis); PROLINE-SYN (L-pro…	AraCyc: GLUTKIN-RXN|BiGG: GLU5K|BrachyCyc: GLUTKIN-RXN|KEGG: R00239|MetaCyc: GLUTKIN-RXN|Name: ATP-L-glutamate 5-phosphotransferase; ATP:L-glutamate 5-phosphotransferase; ATP:gamma-L-glutamate phosphotransferase; gamma-glutamate kinase; gamma-glutamyl kinase; glutamate 5-kinase; glutamate kinase	PROTEIN_ASSOCIATION:(XP_030480659.1 or XP_030487839.1 or XP_030488276.1)	2.7.2.11		R00239
R_rxn00179_d0	ATP_L_glutamate_5_phosphotransferase_d0	cpd00023[d0] + cpd00002[d0] <=> cpd00008[d0] + cpd02097[d0]	( XP_030480659.1 or XP_030488276.1 or XP_030487839.1 )	-1000	1000	0	MetaCyc: ARGININE-SYN4-PWY (L-ornithine biosynthesis II); Amino-Acid-Biosynthesis (Amino Acid Biosynthesis); CITRULBIO-PWY (L-citrulline biosynthesis); Citrulline-Biosynthesis (L-citrulline Biosynthesis); IND-AMINO-ACID-SYN (Proteinogenic Amino Acid Biosynthesis); L-Ornithine-Biosynthesis (L-Ornithine Biosynthesis); Other-Amino-Acid-Biosynthesis (Other Amino Acid Biosynthesis); PROLINE-SYN (L-pro…	AraCyc: GLUTKIN-RXN|BiGG: GLU5K|BrachyCyc: GLUTKIN-RXN|KEGG: R00239|MetaCyc: GLUTKIN-RXN|Name: ATP-L-glutamate 5-phosphotransferase; ATP:L-glutamate 5-phosphotransferase; ATP:gamma-L-glutamate phosphotransferase; gamma-glutamate kinase; gamma-glutamyl kinase; glutamate 5-kinase; glutamate kinase	PROTEIN_ASSOCIATION:(XP_030480659.1 or XP_030488276.1 or XP_030487839.1)	2.7.2.11		R00239
R_rxn00184_c0	L_Glutamate_NADP_plus__oxidoreductase_deaminating_c0	cpd00001[c0] + cpd00006[c0] + cpd00023[c0] <=> cpd00067[c0] + cpd00005[c0] + cpd00013[c0] + cpd00024[c0]	( XP_030491499.1 or XP_030491500.1 )	-1000	1000	0	MetaCyc: 4-Aminobutyraye-Degradation (4-Aminobutanoate Degradation); AMINE-DEG (Amine and Polyamine Degradation); ARGININE-SYN4-PWY (L-ornithine biosynthesis II); Amino-Acid-Biosynthesis (Amino Acid Biosynthesis); Amino-Acid-Degradation (Amino Acid Degradation); Degradation (Degradation/Utilization/Assimilation); Energy-Metabolism (Generation of Precursor Metabolite and Energy); GLUDEG-I-PWY (GAB…	AraCyc: GLUTAMATE-DEHYDROGENASE-NADP+-RXN; GLUTDEHYD-RXN|BiGG: GDH1; GDH3; GLUDy; GLUDyi|BrachyCyc: GLUTAMATE-DEHYDROGENASE-NADP+-RXN; GLUTDEHYD-RXN|KEGG: R00248|MetaCyc: GLUTAMATE-DEHYDROGENASE-NADP+-RXN; GLUTDEHYD-RXN|Name: GLUTAMATE-DEHYDROGENASE-(NAD(P)+)-RXN-(NADP); Glutamate Dehyrdogenase (NADP); Glutamate dehydrogenase (NAD(P)+); Glutamic dehydrogenase; L-Glutamate:NADP+ oxidoreductase (de…	PROTEIN_ASSOCIATION:(XP_030491499.1 or XP_030491500.1)	1.4.1.3|1.4.1.4		R00248
R_rxn00187_c0	L_Glutamate_ammonia_ligase_ADP_forming_c0	cpd00002[c0] + cpd00013[c0] + cpd00023[c0] -> cpd00009[c0] + cpd00067[c0] + cpd00008[c0] + cpd00053[c0]	( XP_030505244.1 or XP_030497573.1 or XP_030507192.1 or XP_030487487.1 or XP_030483537.1 or XP_030500358.1 )	0	1000	0	MetaCyc: AMMASSIM-PWY (ammonia assimilation cycle III); Amino-Acid-Biosynthesis (Amino Acid Biosynthesis); Ammonia-Assimilation (Ammonia Assimilation); Degradation (Degradation/Utilization/Assimilation); GLNSYN-PWY (L-glutamine biosynthesis I); GLUTAMATE-SYN (L-glutamate Biosynthesis); GLUTAMINE-SYN (L-glutamine Biosynthesis); IND-AMINO-ACID-SYN (Proteinogenic Amino Acid Biosynthesis); Metabolic-…	AraCyc: GLUTAMINESYN-RXN|BiGG: GLN1; GLNS; GLNS_i|BrachyCyc: GLUTAMINESYN-RXN|KEGG: R00253|MetaCyc: GLUTAMINESYN-RXN|Name: Glutamine synthetase; L-Glutamate:ammonia ligase (ADP-forming); L-glutamate:ammonia ligase (ADP-forming); L-glutamine synthetase; glutamate---ammonia ligase; glutamate--ammonia ligase; glutamate-ammonia ligase; glutamine synthetase; glutaminesynthetase; glutamylhydroxamic syn…	PROTEIN_ASSOCIATION:(XP_030505244.1 or XP_030497573.1 or XP_030507192.1 or XP_030487487.1 or XP_030483537.1 or XP_030500358.1)	6.3.1.2		R00253
R_rxn00187_d0	L_Glutamate_ammonia_ligase_ADP_forming_d0	cpd00023[d0] + cpd00002[d0] + cpd00013[d0] -> cpd00009[d0] + cpd00067[d0] + cpd00053[d0] + cpd00008[d0]	( XP_030500358.1 or XP_030497573.1 or XP_030507192.1 or XP_030505244.1 or XP_030483537.1 or XP_030487487.1 )	0	1000	0	MetaCyc: AMMASSIM-PWY (ammonia assimilation cycle III); Amino-Acid-Biosynthesis (Amino Acid Biosynthesis); Ammonia-Assimilation (Ammonia Assimilation); Degradation (Degradation/Utilization/Assimilation); GLNSYN-PWY (L-glutamine biosynthesis I); GLUTAMATE-SYN (L-glutamate Biosynthesis); GLUTAMINE-SYN (L-glutamine Biosynthesis); IND-AMINO-ACID-SYN (Proteinogenic Amino Acid Biosynthesis); Metabolic-…	AraCyc: GLUTAMINESYN-RXN|BiGG: GLN1; GLNS; GLNS_i|BrachyCyc: GLUTAMINESYN-RXN|KEGG: R00253|MetaCyc: GLUTAMINESYN-RXN|Name: Glutamine synthetase; L-Glutamate:ammonia ligase (ADP-forming); L-glutamate:ammonia ligase (ADP-forming); L-glutamine synthetase; glutamate---ammonia ligase; glutamate--ammonia ligase; glutamate-ammonia ligase; glutamine synthetase; glutaminesynthetase; glutamylhydroxamic syn…	PROTEIN_ASSOCIATION:(XP_030500358.1 or XP_030497573.1 or XP_030507192.1 or XP_030505244.1 or XP_030483537.1 or XP_030487487.1)	6.3.1.2		R00253
R_rxn00187_m0	L_Glutamate_ammonia_ligase_ADP_forming_m0	cpd00002[m0] + cpd00013[m0] + cpd00023[m0] -> cpd00067[m0] + cpd00008[m0] + cpd00009[m0] + cpd00053[m0]	( XP_030497573.1 or XP_030507192.1 or XP_030505244.1 or XP_030483537.1 or XP_030487487.1 or XP_030500358.1 )	0	1000	0	MetaCyc: AMMASSIM-PWY (ammonia assimilation cycle III); Amino-Acid-Biosynthesis (Amino Acid Biosynthesis); Ammonia-Assimilation (Ammonia Assimilation); Degradation (Degradation/Utilization/Assimilation); GLNSYN-PWY (L-glutamine biosynthesis I); GLUTAMATE-SYN (L-glutamate Biosynthesis); GLUTAMINE-SYN (L-glutamine Biosynthesis); IND-AMINO-ACID-SYN (Proteinogenic Amino Acid Biosynthesis); Metabolic-…	AraCyc: GLUTAMINESYN-RXN|BiGG: GLN1; GLNS; GLNS_i|BrachyCyc: GLUTAMINESYN-RXN|KEGG: R00253|MetaCyc: GLUTAMINESYN-RXN|Name: Glutamine synthetase; L-Glutamate:ammonia ligase (ADP-forming); L-glutamate:ammonia ligase (ADP-forming); L-glutamine synthetase; glutamate---ammonia ligase; glutamate--ammonia ligase; glutamate-ammonia ligase; glutamine synthetase; glutaminesynthetase; glutamylhydroxamic syn…	PROTEIN_ASSOCIATION:(XP_030497573.1 or XP_030507192.1 or XP_030505244.1 or XP_030483537.1 or XP_030487487.1 or XP_030500358.1)	6.3.1.2		R00253
R_rxn00189_c0	L_Glutamine_amidohydrolase_c0	cpd00001[c0] + cpd00053[c0] -> cpd00013[c0] + cpd00023[c0]	XP_030504428.1	0	1000	0	MetaCyc: Amino-Acid-Biosynthesis (Amino Acid Biosynthesis); Amino-Acid-Degradation (Amino Acid Degradation); CITRULBIO-PWY (L-citrulline biosynthesis); Citrulline-Biosynthesis (L-citrulline Biosynthesis); Degradation (Degradation/Utilization/Assimilation); GLUTAMINDEG-PWY (L-glutamine degradation I); GLUTAMINE-DEG (L-glutamine Degradation); Other-Amino-Acid-Biosynthesis (Other Amino Acid Biosynth…	AraCyc: GLUTAMIN-RXN|BiGG: GLUN; GLUNpp; U42; U43|BrachyCyc: GLUTAMIN-RXN|KEGG: R00256|MetaCyc: GLUTAMIN-RXN; GLUTAMINASE-ASPARAGIN-ASE-RXN|Name: Glutaminase A; L-Glutamine amidohydrolase; L-glutaminase; L-glutamine amidohydrolase; glutaminase; glutaminase I; glutamine aminohydrolase	PROTEIN_ASSOCIATION:XP_030504428.1	3.5.1.2|3.5.1.38|6.3.5.4|6.3.5.5		R00256
R_rxn00191_c0	L_Alanine_2_oxoglutarate_aminotransferase_c0	cpd00024[c0] + cpd00035[c0] <=> cpd00020[c0] + cpd00023[c0]	( XP_030497032.1 or XP_030480443.1 or XP_030490921.1 or XP_030497031.1 )	-1000	1000	0	MetaCyc: ALACAT2-PWY (L-alanine degradation II (to D-lactate)); ALANINE-DEG (L-alanine Degradation); ALANINE-DEG3-PWY (L-alanine degradation III); ALANINE-SYN (L-alanine Biosynthesis); ALANINE-SYN2-PWY (L-alanine biosynthesis II); Acetate-Formation (Fermentation to Acetate); Amino-Acid-Biosynthesis (Amino Acid Biosynthesis); Amino-Acid-Degradation (Amino Acid Degradation); CARBOXYLATES-DEG (Carbo…	AraCyc: ALANINE-AMINOTRANSFERASE-RXN; RXN-13698|BiGG: ALATA_L; ALATA_Lm; YDR111C; YLR089C|BrachyCyc: ALANINE-AMINOTRANSFERASE-RXN|KEGG: R00258|MetaCyc: ALANINE-AMINOTRANSFERASE-RXN; RXN-13698|Name: ALT; Alanine aminotransferase; Alanine transaminase; GPT; GPT (ambiguous); Glutamic--alanine transaminase; Glutamic--pyruvic transaminase; L-Alanine:2-oxoglutarate aminotransferase; L-alanine aminotran…	PROTEIN_ASSOCIATION:(XP_030497032.1 or XP_030480443.1 or XP_030490921.1 or XP_030497031.1)	2.6.1.2		R00258
R_rxn00191_d0	L_Alanine_2_oxoglutarate_aminotransferase_d0	cpd00024[d0] + cpd00035[d0] <=> cpd00020[d0] + cpd00023[d0]	( XP_030480443.1 or XP_030497032.1 or XP_030497031.1 or XP_030490921.1 )	-1000	1000	0	MetaCyc: ALACAT2-PWY (L-alanine degradation II (to D-lactate)); ALANINE-DEG (L-alanine Degradation); ALANINE-DEG3-PWY (L-alanine degradation III); ALANINE-SYN (L-alanine Biosynthesis); ALANINE-SYN2-PWY (L-alanine biosynthesis II); Acetate-Formation (Fermentation to Acetate); Amino-Acid-Biosynthesis (Amino Acid Biosynthesis); Amino-Acid-Degradation (Amino Acid Degradation); CARBOXYLATES-DEG (Carbo…	AraCyc: ALANINE-AMINOTRANSFERASE-RXN; RXN-13698|BiGG: ALATA_L; ALATA_Lm; YDR111C; YLR089C|BrachyCyc: ALANINE-AMINOTRANSFERASE-RXN|KEGG: R00258|MetaCyc: ALANINE-AMINOTRANSFERASE-RXN; RXN-13698|Name: ALT; Alanine aminotransferase; Alanine transaminase; GPT; GPT (ambiguous); Glutamic--alanine transaminase; Glutamic--pyruvic transaminase; L-Alanine:2-oxoglutarate aminotransferase; L-alanine aminotran…	PROTEIN_ASSOCIATION:(XP_030480443.1 or XP_030497032.1 or XP_030497031.1 or XP_030490921.1)	2.6.1.2		R00258
R_rxn00191_m0	L_Alanine_2_oxoglutarate_aminotransferase_m0	cpd00024[m0] + cpd00035[m0] <=> cpd00020[m0] + cpd00023[m0]	( XP_030497031.1 or XP_030490921.1 or XP_030497032.1 or XP_030480443.1 )	-1000	1000	0	MetaCyc: ALACAT2-PWY (L-alanine degradation II (to D-lactate)); ALANINE-DEG (L-alanine Degradation); ALANINE-DEG3-PWY (L-alanine degradation III); ALANINE-SYN (L-alanine Biosynthesis); ALANINE-SYN2-PWY (L-alanine biosynthesis II); Acetate-Formation (Fermentation to Acetate); Amino-Acid-Biosynthesis (Amino Acid Biosynthesis); Amino-Acid-Degradation (Amino Acid Degradation); CARBOXYLATES-DEG (Carbo…	AraCyc: ALANINE-AMINOTRANSFERASE-RXN; RXN-13698|BiGG: ALATA_L; ALATA_Lm; YDR111C; YLR089C|BrachyCyc: ALANINE-AMINOTRANSFERASE-RXN|KEGG: R00258|MetaCyc: ALANINE-AMINOTRANSFERASE-RXN; RXN-13698|Name: ALT; Alanine aminotransferase; Alanine transaminase; GPT; GPT (ambiguous); Glutamic--alanine transaminase; Glutamic--pyruvic transaminase; L-Alanine:2-oxoglutarate aminotransferase; L-alanine aminotran…	PROTEIN_ASSOCIATION:(XP_030497031.1 or XP_030490921.1 or XP_030497032.1 or XP_030480443.1)	2.6.1.2		R00258
R_rxn00191_x0	L_Alanine_2_oxoglutarate_aminotransferase_x0	cpd00024[x0] + cpd00035[x0] <=> cpd00020[x0] + cpd00023[x0]	( XP_030480443.1 or XP_030497032.1 or XP_030497031.1 or XP_030490921.1 )	-1000	1000	0	MetaCyc: ALACAT2-PWY (L-alanine degradation II (to D-lactate)); ALANINE-DEG (L-alanine Degradation); ALANINE-DEG3-PWY (L-alanine degradation III); ALANINE-SYN (L-alanine Biosynthesis); ALANINE-SYN2-PWY (L-alanine biosynthesis II); Acetate-Formation (Fermentation to Acetate); Amino-Acid-Biosynthesis (Amino Acid Biosynthesis); Amino-Acid-Degradation (Amino Acid Degradation); CARBOXYLATES-DEG (Carbo…	AraCyc: ALANINE-AMINOTRANSFERASE-RXN; RXN-13698|BiGG: ALATA_L; ALATA_Lm; YDR111C; YLR089C|BrachyCyc: ALANINE-AMINOTRANSFERASE-RXN|KEGG: R00258|MetaCyc: ALANINE-AMINOTRANSFERASE-RXN; RXN-13698|Name: ALT; Alanine aminotransferase; Alanine transaminase; GPT; GPT (ambiguous); Glutamic--alanine transaminase; Glutamic--pyruvic transaminase; L-Alanine:2-oxoglutarate aminotransferase; L-alanine aminotran…	PROTEIN_ASSOCIATION:(XP_030480443.1 or XP_030497032.1 or XP_030497031.1 or XP_030490921.1)	2.6.1.2		R00258
R_rxn00192_d0	acetyl_CoA_L_glutamate_N_acetyltransferase_d0	cpd00023[d0] + cpd00022[d0] -> cpd00067[d0] + cpd00010[d0] + cpd00477[d0]	( XP_030490195.1 or XP_030497922.1 or XP_030490196.1 or XP_030497923.1 )	0	1000	0	MetaCyc: ARG+POLYAMINE-SYN (superpathway of arginine and polyamine biosynthesis); ARGININE-SYN (L-arginine Biosynthesis); ARGSYN-PWY (L-arginine biosynthesis I (via L-ornithine)); ARGSYNBSUB-PWY (L-arginine biosynthesis II (acetyl cycle)); Amino-Acid-Biosynthesis (Amino Acid Biosynthesis); GLUTORN-PWY (L-ornithine biosynthesis I); IND-AMINO-ACID-SYN (Proteinogenic Amino Acid Biosynthesis); L-Orni…	AraCyc: N-ACETYLTRANSFER-RXN|BiGG: ACGS; ACGSm; ECM40_1|BrachyCyc: N-ACETYLTRANSFER-RXN|KEGG: R00259|MetaCyc: N-ACETYLTRANSFER-RXN|Name: AGAS; Acetyl-CoA:L-glutamate N-acetyltransferase; Amino-acid N-acetyltransferase; Amino-acid acetyltransferase; N-acetyl-L-glutamate synthetase; N-acetylglutamate synthase; N-acetylglutamate synthetase; N-acteylglutamate synthase; acetyl-CoA:L-glutamate N-acetyl…	PROTEIN_ASSOCIATION:(XP_030490195.1 or XP_030497922.1 or XP_030490196.1 or XP_030497923.1)	2.3.1.1	K14682	R00259	Amino acid metabolism	Arginine and proline metabolism	M00028 Ornithine biosynthesis, glutamate => ornithine (7) (complete 4/4)
R_rxn00194_c0	L-glutamate 1-carboxy-lyase (4-aminobutanoate-forming)_c0	1 cpd00023[c0] + 1 cpd00067[c0] -> 1 cpd00011[c0] + 1 cpd00281[c0]		0	1000	0	KEGG: rn00250 (Alanine, aspartate and glutamate metabolism); rn00650 (Butanoate metabolism)	AraCyc: GLUTDECARBOX-RXN|BiGG: GAD1; GLUDC|BrachyCyc: GLUTDECARBOX-RXN|KEGG: R00261|MetaCyc: GLUTDECARBOX-RXN|Name: Glutamate Decarboxylase; GlutamateDecarboxylase; L-Glutamate 1-carboxy-lyase; L-aspartate-alpha-decarboxylase; L-glutamate 1-carboxy-lyase; L-glutamate 1-carboxy-lyase (4-aminobutanoate-forming); L-glutamate alpha-decarboxylase; L-glutamic acid decarboxylase; L-glutamic decarboxylas…	null	4.1.1.15	K01580	R00261	Amino acid metabolism	Other amino acid metabolism	M00027 GABA (gamma-Aminobutyrate) shunt (3) (1 block missing 2/3)
R_rxn00194_d0	L-glutamate 1-carboxy-lyase (4-aminobutanoate-forming)_d0	1 cpd00023[d0] + 1 cpd00067[d0] -> 1 cpd00011[d0] + 1 cpd00281[d0]		0	1000	0	KEGG: rn00250 (Alanine, aspartate and glutamate metabolism); rn00650 (Butanoate metabolism)	AraCyc: GLUTDECARBOX-RXN|BiGG: GAD1; GLUDC|BrachyCyc: GLUTDECARBOX-RXN|KEGG: R00261|MetaCyc: GLUTDECARBOX-RXN|Name: Glutamate Decarboxylase; GlutamateDecarboxylase; L-Glutamate 1-carboxy-lyase; L-aspartate-alpha-decarboxylase; L-glutamate 1-carboxy-lyase; L-glutamate 1-carboxy-lyase (4-aminobutanoate-forming); L-glutamate alpha-decarboxylase; L-glutamic acid decarboxylase; L-glutamic decarboxylas…	null	4.1.1.15	K01580	R00261	Amino acid metabolism	Other amino acid metabolism	M00027 GABA (gamma-Aminobutyrate) shunt (3) (1 block missing 2/3)
R_rxn00198_c0	Isocitrate:NADP+ oxidoreductase (decarboxylating)_c0	1 cpd00006[c0] + 1 cpd00260[c0] -> 1 cpd00005[c0] + 1 cpd00011[c0] + 1 cpd00024[c0]	( XP_030505441.1 or XP_030486699.1 or XP_030483137.1 or XP_030507062.1 or XP_030486698.1 or XP_030488784.1 or XP_030488785.1 or XP_030507063.1 or XP_030509670.1 )	0	1000	0	KEGG: rn00480 (Glutathione metabolism); rn00720 (Carbon fixation pathways in prokaryotes); rn01200 (Carbon metabolism); rn01210 (2-Oxocarboxylic acid metabolism); rn01230 (Biosynthesis of amino acids)	AlgaGEM: R_R00267_m|BiGG: ICDHy; ICDHym; ICDHyp; ICDHyr|JM_Creinhardtii: JM_Cre_49; JM_Cre_50|JP_Creinhardtii_MSB: R_ICDH; R_ICDHhr|KEGG: R00267|Name: Isocitrate dehydrogenase (NADP+); Isocitrate:NADP+ oxidoreductase (decarboxylating); isocitrate dehydrogenase (NADP); isocitrate dehydrogenase (nadp+); isocitratedehydrogenase-NADP		1.1.1.42		R00267
R_rxn00199_c0	oxalosuccinate carboxy-lyase (2-oxoglutarate-forming)_c0	1 cpd00067[c0] + 1 cpd03187[c0] -> 1 cpd00011[c0] + 1 cpd00024[c0]	Unknown	0	1000	0	KEGG: rn00020 (Citrate cycle (TCA cycle)); rn01110 (Biosynthesis of secondary metabolites); rn01210 (2-Oxocarboxylic acid metabolism)	AraCyc: RXN-8642|BiGG: IDP1_2; IDP2_2; IDP3_2|BrachyCyc: RXN-8642|KEGG: R00268|MetaCyc: RXN-8642|Name: IDH (ambiguous); IDP; IDP1; IDP2; IDP3; Isocitrate dehydrogenase [NADP]; Isocitrate dehydrogenase [NADP],; NADP isocitric dehydrogenase; NADP+-ICDH; NADP+-IDH; NADP+-linked isocitrate dehydrogenase; NADP-dependent isocitrate dehydrogenase; NADP-dependent isocitric dehydrogenase; NADP-linked isoc…		1.1.1.42|4.1.1.-		R00268
R_rxn00208_c0	Pyridoxamine_5_phosphate_oxygen_oxidoreductase_deaminating_c0	cpd00001[c0] + cpd00007[c0] + cpd00493[c0] -> cpd00025[c0] + cpd00013[c0] + cpd00016[c0]	( XP_030484993.1 or XP_030510814.1 or XP_030483729.1 or XP_030510815.1 )	0	1000	0	MetaCyc: Cofactor-Biosynthesis (Cofactor, Prosthetic Group, Electron Carrier, and Vitamin Biosynthesis); PLPSAL-PWY (pyridoxal 5'-phosphate salvage I); PWY-7204 (pyridoxal 5'-phosphate salvage II (plants)); PWY0-845 (superpathway of pyridoxal 5'-phosphate biosynthesis and salvage); Vitamin-B6-Biosynthesis (Vitamin B<sub>6</sub> Biosynthesis); Vitamin-Biosynthesis (Vitamin Biosynthesis)|KEGG: rn00…	AraCyc: PMPOXI-RXN|BiGG: PDX3_1; PDX3_5; PYAM5PO|BrachyCyc: PMPOXI-RXN|KEGG: R00277|MetaCyc: PMPOXI-RXN|Name: PMP oxidase; PdxH; Pyridoxamine 5'-phosphate oxidase; Pyridoxamine-5'-phosphate:oxygen oxidoreductase (deaminating); pyridoxal 5'-phosphate synthase; pyridoxamine 5'-phosphate oxidase; pyridoxamine phosphate oxidase; pyridoxamine-5'-phosphate:oxygen oxidoreductase (deaminating); pyridoxam…	PROTEIN_ASSOCIATION:(XP_030484993.1 or XP_030510814.1 or XP_030483729.1 or XP_030510815.1)	1.4.3.5		R00277
R_rxn00208_d0	Pyridoxamine_5_phosphate_oxygen_oxidoreductase_deaminating_d0	cpd00001[d0] + cpd00007[d0] + cpd00493[d0] -> cpd00016[d0] + cpd00013[d0] + cpd00025[d0]	( XP_030484993.1 or XP_030510814.1 or XP_030483729.1 or XP_030510815.1 )	0	1000	0	MetaCyc: Cofactor-Biosynthesis (Cofactor, Prosthetic Group, Electron Carrier, and Vitamin Biosynthesis); PLPSAL-PWY (pyridoxal 5'-phosphate salvage I); PWY-7204 (pyridoxal 5'-phosphate salvage II (plants)); PWY0-845 (superpathway of pyridoxal 5'-phosphate biosynthesis and salvage); Vitamin-B6-Biosynthesis (Vitamin B<sub>6</sub> Biosynthesis); Vitamin-Biosynthesis (Vitamin Biosynthesis)|KEGG: rn00…	AraCyc: PMPOXI-RXN|BiGG: PDX3_1; PDX3_5; PYAM5PO|BrachyCyc: PMPOXI-RXN|KEGG: R00277|MetaCyc: PMPOXI-RXN|Name: PMP oxidase; PdxH; Pyridoxamine 5'-phosphate oxidase; Pyridoxamine-5'-phosphate:oxygen oxidoreductase (deaminating); pyridoxal 5'-phosphate synthase; pyridoxamine 5'-phosphate oxidase; pyridoxamine phosphate oxidase; pyridoxamine-5'-phosphate:oxygen oxidoreductase (deaminating); pyridoxam…	PROTEIN_ASSOCIATION:(XP_030484993.1 or XP_030510814.1 or XP_030483729.1 or XP_030510815.1)	1.4.3.5		R00277
R_rxn00209_c0	Pyridoxine_5_phosphate_oxygen_oxidoreductase_c0	cpd00007[c0] + cpd00478[c0] -> cpd00025[c0] + cpd00016[c0]	( XP_030510814.1 or XP_030484993.1 or XP_030510815.1 or XP_030483729.1 )	0	1000	0	MetaCyc: Cofactor-Biosynthesis (Cofactor, Prosthetic Group, Electron Carrier, and Vitamin Biosynthesis); HMP-PP-Biosynthesis (4-amino-2-methyl-5-diphosphomethylpyrimidine biosynthesis); PLPSAL-PWY (pyridoxal 5'-phosphate salvage I); PWY-7204 (pyridoxal 5'-phosphate salvage II (plants)); PWY-7282 (4-amino-2-methyl-5-diphosphomethylpyrimidine biosynthesis (yeast)); PWY0-845 (superpathway of pyridox…	AraCyc: PNPOXI-RXN|BiGG: PDX3_2; PDX5PO; PDX5POi|BrachyCyc: PNPOXI-RXN|KEGG: R00278|MetaCyc: PNPOXI-RXN|Name: PMP oxidase; PdxH; Pyridoxine 5-phosphate:oxygen oxidoreductase; Pyridoxine 5-phosphate:oxygen oxidoreductase (deaminating); pyridoxal 5'-phosphate synthase; pyridoxamine 5'-phosphate oxidase; pyridoxamine phosphate oxidase; pyridoxamine-5'-phosphate:oxygen oxidoreductase (deaminating); p…	PROTEIN_ASSOCIATION:(XP_030510814.1 or XP_030484993.1 or XP_030510815.1 or XP_030483729.1)	1.4.3.5		R00278
R_rxn00209_d0	Pyridoxine_5_phosphate_oxygen_oxidoreductase_d0	cpd00007[d0] + cpd00478[d0] -> cpd00016[d0] + cpd00025[d0]	( XP_030483729.1 or XP_030510815.1 or XP_030484993.1 or XP_030510814.1 )	0	1000	0	MetaCyc: Cofactor-Biosynthesis (Cofactor, Prosthetic Group, Electron Carrier, and Vitamin Biosynthesis); HMP-PP-Biosynthesis (4-amino-2-methyl-5-diphosphomethylpyrimidine biosynthesis); PLPSAL-PWY (pyridoxal 5'-phosphate salvage I); PWY-7204 (pyridoxal 5'-phosphate salvage II (plants)); PWY-7282 (4-amino-2-methyl-5-diphosphomethylpyrimidine biosynthesis (yeast)); PWY0-845 (superpathway of pyridox…	AraCyc: PNPOXI-RXN|BiGG: PDX3_2; PDX5PO; PDX5POi|BrachyCyc: PNPOXI-RXN|KEGG: R00278|MetaCyc: PNPOXI-RXN|Name: PMP oxidase; PdxH; Pyridoxine 5-phosphate:oxygen oxidoreductase; Pyridoxine 5-phosphate:oxygen oxidoreductase (deaminating); pyridoxal 5'-phosphate synthase; pyridoxamine 5'-phosphate oxidase; pyridoxamine phosphate oxidase; pyridoxamine-5'-phosphate:oxygen oxidoreductase (deaminating); p…	PROTEIN_ASSOCIATION:(XP_030483729.1 or XP_030510815.1 or XP_030484993.1 or XP_030510814.1)	1.4.3.5		R00278
R_rxn00211_c0	UDP_glucose_NAD_plus__6_oxidoreductase_c0	cpd00001[c0] + 2 cpd00003[c0] + cpd00026[c0] <=> 3 cpd00067[c0] + 2 cpd00004[c0] + cpd00144[c0]	( XP_030492108.1 or XP_030484506.1 or XP_030484203.1 )	-1000	1000	0	MetaCyc: Activation-Inactivation-Interconversion (Activation/Inactivation/Interconversion); Ascorbate-Biosynthesis (Ascorbate Biosynthesis); CARBO-BIOSYNTHESIS (Sugar Biosynthesis); COLANSYN-PWY (colanic acid building blocks biosynthesis); Carbohydrates-Biosynthesis (Carbohydrate Biosynthesis); Cell-Structure-Biosynthesis (Cell Structure Biosynthesis); Cell-Wall-Biosynthesis (Cell Wall Biosynthes…	AraCyc: UGD-RXN|BiGG: UDPGD; UDPGDi; UDPGDr|CornCyc: UGD-RXN|KEGG: R00286|MetaCyc: UGD-RXN|Name: UDP-D-glucose dehydrogenase; UDP-alpha-D-glucose:NAD oxidoreductase; UDP-glucose 6-dehydrogenase; UDP-glucose dehydrogenase; UDP-glucose:NAD+ 6-oxidoreductase; UDP-glucose:NAD+ oxidoreductase; UDPG dehydrogenase; UDPG:NAD oxidoreductase; UDPglucose 6-dehydrogenase; UDPglucose:NAD+ oxidoreductase; udp-…	PROTEIN_ASSOCIATION:(XP_030492108.1 or XP_030484506.1 or XP_030484203.1)	1.1.1.22		R00286
R_rxn00213_c0	UTP_alpha_D_glucose_1_phosphate_uridylyltransferase_c0	cpd00062[c0] + cpd00089[c0] <=> cpd00012[c0] + cpd00026[c0]	( XP_030500688.1 or XP_030503400.1 )	-1000	1000	0	MetaCyc: Ascorbate-Biosynthesis (Ascorbate Biosynthesis); CARBO-BIOSYNTHESIS (Sugar Biosynthesis); COLANSYN-PWY (colanic acid building blocks biosynthesis); Carbohydrates-Biosynthesis (Carbohydrate Biosynthesis); Carbohydrates-Degradation (Carbohydrate Degradation); Cell-Structure-Biosynthesis (Cell Structure Biosynthesis); Cell-Wall-Biosynthesis (Cell Wall Biosynthesis); Cofactor-Biosynthesis (C…	AraCyc: GLUC1PURIDYLTRANS-RXN; RXN-11505|BiGG: GALU; GALUi; UGP1; YHL012W|CornCyc: GLUC1PURIDYLTRANS-RXN; RXN-11505|KEGG: R00289|MetaCyc: GLUC1PURIDYLTRANS-RXN; RXN-11505; RXN-11988|Name: UDP glucose pyrophosphorylase; UDPG phosphorylase; UDPG pyrophosphorylase; UTP-glucose-1-phosphate uridylyltransferase; UTP-glucose-1-phosphate uridylyltransferase (irreversible); UTP-glucose-1-phosphateuridylyl…	PROTEIN_ASSOCIATION:(XP_030500688.1 or XP_030503400.1)	2.7.7.9		R00289
R_rxn00214_c0	UDP-glucose 4-epimerase_c0	1 cpd00026[c0] <=> 1 cpd00043[c0]	103337429 or 103337743 or XP_030501160.1 or XP_030501889.1	-1000	1000	0	MetaCyc: Activation-Inactivation-Interconversion (Activation/Inactivation/Interconversion); CARBO-BIOSYNTHESIS (Sugar Biosynthesis); COLANSYN-PWY (colanic acid building blocks biosynthesis); Carbohydrates-Biosynthesis (Carbohydrate Biosynthesis); Carbohydrates-Degradation (Carbohydrate Degradation); Cell-Structure-Biosynthesis (Cell Structure Biosynthesis); Cell-Wall-Biosynthesis (Cell Wall Biosy…	AraCyc: UDPGLUCEPIM-RXN|BiGG: GAL10; UDPG4E|CornCyc: UDPGLUCEPIM-RXN|KEGG: R00291|MetaCyc: UDPGLUCEPIM-RXN|Name: 4-epimerase; Galactowaldenase; UDP-D-galactose 4-epimerase; UDP-alpha-D-glucose 4-epimerase; UDP-galactose 4-epimerase; UDP-glucose 4-epimerase; UDP-glucose epimerase; UDPG-4-epimerase; UDPglucose 4-epimerase; UDPglucose4-epimerase; Uridine diphosphate galactose 4-epimerase; Uridine di…	0	5.1.3.2		R00291
R_rxn00237_c0	ATP_GDP_phosphotransferase_c0	cpd00002[c0] + cpd00031[c0] <=> cpd00008[c0] + cpd00038[c0]	( XP_030494298.1 or XP_030494561.1 or XP_030500781.1 or XP_030500783.1 )	-1000	1000	0	MetaCyc: DENOVOPURINE2-PWY (superpathway of purine nucleotides <i>de novo</i> biosynthesis II); Metabolic-Regulators (Metabolic Regulator Biosynthesis); Nucleotide-Biosynthesis (Nucleoside and Nucleotide Biosynthesis); PPGPPMET-PWY (ppGpp biosynthesis); PRPP-PWY (superpathway of histidine, purine, and pyrimidine biosynthesis); PUR-NUC-SYN (Purine Nucleotide Biosynthesis); PWY-6125 (superpathway o…	AraCyc: GDPKIN-RXN; NUCLEOSIDE-DIP-KIN-RXN|BiGG: NDPK1; YNK1_8|BrachyCyc: GDPKIN-RXN; NUCLEOSIDE-DIP-KIN-RXN|KEGG: R00330|MetaCyc: GDPKIN-RXN; NUCLEOSIDE-DIP-KIN-RXN|Name: ATP:GDP phosphotransferase; GDP phosphotransferase; gdp kinase; nucleoside-diphosphate kinase (ATP:GDP); nucleoside-diphosphatekinase-ATP-GDP	PROTEIN_ASSOCIATION:(XP_030494298.1 or XP_030494561.1 or XP_030500781.1 or XP_030500783.1)	2.7.4.6		R00330
R_rxn00237_d0	ATP_GDP_phosphotransferase_d0	cpd00002[d0] + cpd00031[d0] <=> cpd00008[d0] + cpd00038[d0]	( XP_030494298.1 or XP_030500783.1 or XP_030494561.1 or XP_030500781.1 )	-1000	1000	0	MetaCyc: DENOVOPURINE2-PWY (superpathway of purine nucleotides <i>de novo</i> biosynthesis II); Metabolic-Regulators (Metabolic Regulator Biosynthesis); Nucleotide-Biosynthesis (Nucleoside and Nucleotide Biosynthesis); PPGPPMET-PWY (ppGpp biosynthesis); PRPP-PWY (superpathway of histidine, purine, and pyrimidine biosynthesis); PUR-NUC-SYN (Purine Nucleotide Biosynthesis); PWY-6125 (superpathway o…	AraCyc: GDPKIN-RXN; NUCLEOSIDE-DIP-KIN-RXN|BiGG: NDPK1; YNK1_8|BrachyCyc: GDPKIN-RXN; NUCLEOSIDE-DIP-KIN-RXN|KEGG: R00330|MetaCyc: GDPKIN-RXN; NUCLEOSIDE-DIP-KIN-RXN|Name: ATP:GDP phosphotransferase; GDP phosphotransferase; gdp kinase; nucleoside-diphosphate kinase (ATP:GDP); nucleoside-diphosphatekinase-ATP-GDP	PROTEIN_ASSOCIATION:(XP_030494298.1 or XP_030500783.1 or XP_030494561.1 or XP_030500781.1)	2.7.4.6		R00330
R_rxn00237_m0	ATP_GDP_phosphotransferase_m0	cpd00002[m0] + cpd00031[m0] <=> cpd00008[m0] + cpd00038[m0]	( XP_030494298.1 or XP_030494561.1 or XP_030500781.1 or XP_030500783.1 )	-1000	1000	0	MetaCyc: DENOVOPURINE2-PWY (superpathway of purine nucleotides <i>de novo</i> biosynthesis II); Metabolic-Regulators (Metabolic Regulator Biosynthesis); Nucleotide-Biosynthesis (Nucleoside and Nucleotide Biosynthesis); PPGPPMET-PWY (ppGpp biosynthesis); PRPP-PWY (superpathway of histidine, purine, and pyrimidine biosynthesis); PUR-NUC-SYN (Purine Nucleotide Biosynthesis); PWY-6125 (superpathway o…	AraCyc: GDPKIN-RXN; NUCLEOSIDE-DIP-KIN-RXN|BiGG: NDPK1; YNK1_8|BrachyCyc: GDPKIN-RXN; NUCLEOSIDE-DIP-KIN-RXN|KEGG: R00330|MetaCyc: GDPKIN-RXN; NUCLEOSIDE-DIP-KIN-RXN|Name: ATP:GDP phosphotransferase; GDP phosphotransferase; gdp kinase; nucleoside-diphosphate kinase (ATP:GDP); nucleoside-diphosphatekinase-ATP-GDP	PROTEIN_ASSOCIATION:(XP_030494298.1 or XP_030494561.1 or XP_030500781.1 or XP_030500783.1)	2.7.4.6		R00330
R_rxn00237_n0	ATP_GDP_phosphotransferase_n0	cpd00002[n0] + cpd00031[n0] <=> cpd00008[n0] + cpd00038[n0]	( XP_030494298.1 or XP_030500783.1 or XP_030500781.1 or XP_030494561.1 )	-1000	1000	0	MetaCyc: DENOVOPURINE2-PWY (superpathway of purine nucleotides <i>de novo</i> biosynthesis II); Metabolic-Regulators (Metabolic Regulator Biosynthesis); Nucleotide-Biosynthesis (Nucleoside and Nucleotide Biosynthesis); PPGPPMET-PWY (ppGpp biosynthesis); PRPP-PWY (superpathway of histidine, purine, and pyrimidine biosynthesis); PUR-NUC-SYN (Purine Nucleotide Biosynthesis); PWY-6125 (superpathway o…	AraCyc: GDPKIN-RXN; NUCLEOSIDE-DIP-KIN-RXN|BiGG: NDPK1; YNK1_8|BrachyCyc: GDPKIN-RXN; NUCLEOSIDE-DIP-KIN-RXN|KEGG: R00330|MetaCyc: GDPKIN-RXN; NUCLEOSIDE-DIP-KIN-RXN|Name: ATP:GDP phosphotransferase; GDP phosphotransferase; gdp kinase; nucleoside-diphosphate kinase (ATP:GDP); nucleoside-diphosphatekinase-ATP-GDP	PROTEIN_ASSOCIATION:(XP_030494298.1 or XP_030500783.1 or XP_030500781.1 or XP_030494561.1)	2.7.4.6		R00330
R_rxn00237_x0	ATP_GDP_phosphotransferase_x0	cpd00002[x0] + cpd00031[x0] <=> cpd00008[x0] + cpd00038[x0]	( XP_030494298.1 or XP_030500781.1 or XP_030494561.1 or XP_030500783.1 )	-1000	1000	0	MetaCyc: DENOVOPURINE2-PWY (superpathway of purine nucleotides <i>de novo</i> biosynthesis II); Metabolic-Regulators (Metabolic Regulator Biosynthesis); Nucleotide-Biosynthesis (Nucleoside and Nucleotide Biosynthesis); PPGPPMET-PWY (ppGpp biosynthesis); PRPP-PWY (superpathway of histidine, purine, and pyrimidine biosynthesis); PUR-NUC-SYN (Purine Nucleotide Biosynthesis); PWY-6125 (superpathway o…	AraCyc: GDPKIN-RXN; NUCLEOSIDE-DIP-KIN-RXN|BiGG: NDPK1; YNK1_8|BrachyCyc: GDPKIN-RXN; NUCLEOSIDE-DIP-KIN-RXN|KEGG: R00330|MetaCyc: GDPKIN-RXN; NUCLEOSIDE-DIP-KIN-RXN|Name: ATP:GDP phosphotransferase; GDP phosphotransferase; gdp kinase; nucleoside-diphosphate kinase (ATP:GDP); nucleoside-diphosphatekinase-ATP-GDP	PROTEIN_ASSOCIATION:(XP_030494298.1 or XP_030500781.1 or XP_030494561.1 or XP_030500783.1)	2.7.4.6		R00330
R_rxn00239_c0	ATP_GMP_phosphotransferase_c0	cpd00067[c0] + cpd00002[c0] + cpd00126[c0] <=> cpd00008[c0] + cpd00031[c0]	XP_030493700.1	-1000	1000	0	MetaCyc: DENOVOPURINE2-PWY (superpathway of purine nucleotides <i>de novo</i> biosynthesis II); Nucleotide-Biosynthesis (Nucleoside and Nucleotide Biosynthesis); PRPP-PWY (superpathway of histidine, purine, and pyrimidine biosynthesis); PUR-NUC-SYN (Purine Nucleotide Biosynthesis); PWY-6125 (superpathway of guanosine nucleotides <i>de novo</i> biosynthesis II); PWY-7221 (guanosine ribonucleotides…	AraCyc: GUANYL-KIN-RXN|BiGG: GK1; GUK1_1|BrachyCyc: GUANYL-KIN-RXN|KEGG: R00332|MetaCyc: GUANYL-KIN-RXN|Name: 5'-GMP kinase; ATP:(d)GMP phosphotransferase; ATP:GMP phosphotransferase; Deoxyguanylate kinase; GMP kinase; Guanosine monophosphate kinase; Guanylate kinase; deoxyguanylate kinase; gmp kinase; guanosine monophosphate kinase; guanylate kinase; guanylate kinase (GMP:ATP); guanylatekinase-G…	PROTEIN_ASSOCIATION:XP_030493700.1	2.7.4.8		R00332
R_rxn00247_c0	ATP_oxaloacetate_carboxy_lyase_transphosphorylatingphosphoenolpyruvate_forming_c0	cpd00002[c0] + cpd00032[c0] -> cpd00008[c0] + cpd00011[c0] + cpd00061[c0]	( XP_030496786.1 or XP_030490408.1 )	0	1000	0	MetaCyc: CARBO-BIOSYNTHESIS (Sugar Biosynthesis); Carbohydrates-Biosynthesis (Carbohydrate Biosynthesis); Energy-Metabolism (Generation of Precursor Metabolite and Energy); GLUCONEO-PWY (gluconeogenesis I); Gluconeogenesis (Gluconeogenesis); PWY-561 (superpathway of glyoxylate cycle and fatty acid degradation); PWY-7117 (C4 photosynthetic carbon assimilation cycle, PEPCK type); Photosynthesis ()|…	AraCyc: PEPCARBOXYKIN-RXN|BiGG: PCK1; PPCK; PPCKr|BrachyCyc: PEPCARBOXYKIN-RXN|KEGG: R00341|MetaCyc: PEPCARBOXYKIN-RXN|Name: ATP:oxaloacetate carboxy-lyase (transphosphorylating); ATP:oxaloacetate carboxy-lyase (transphosphorylating, phosphoenolpyruvate-forming); ATP:oxaloacetate carboxy-lyase (transphosphorylating;phosphoenolpyruvate-forming); PEP carboxykinase; PEP carboxylase; PEPCK; PEPCK (AT…	PROTEIN_ASSOCIATION:(XP_030496786.1 or XP_030490408.1)	4.1.1.49	K01610	R00341	Carbohydrate metabolism	Central carbohydrate metabolism	M00003 Gluconeogenesis, oxaloacetate => fructose-6P (10) (complete 7/7)
R_rxn00247_n0	ATP_oxaloacetate_carboxy_lyase_transphosphorylatingphosphoenolpyruvate_forming_n0	cpd00002[n0] + cpd00032[n0] -> cpd00008[n0] + cpd00011[n0] + cpd00061[n0]	( XP_030490408.1 or XP_030496786.1 )	0	1000	0	MetaCyc: CARBO-BIOSYNTHESIS (Sugar Biosynthesis); Carbohydrates-Biosynthesis (Carbohydrate Biosynthesis); Energy-Metabolism (Generation of Precursor Metabolite and Energy); GLUCONEO-PWY (gluconeogenesis I); Gluconeogenesis (Gluconeogenesis); PWY-561 (superpathway of glyoxylate cycle and fatty acid degradation); PWY-7117 (C4 photosynthetic carbon assimilation cycle, PEPCK type); Photosynthesis ()|…	AraCyc: PEPCARBOXYKIN-RXN|BiGG: PCK1; PPCK; PPCKr|BrachyCyc: PEPCARBOXYKIN-RXN|KEGG: R00341|MetaCyc: PEPCARBOXYKIN-RXN|Name: ATP:oxaloacetate carboxy-lyase (transphosphorylating); ATP:oxaloacetate carboxy-lyase (transphosphorylating, phosphoenolpyruvate-forming); ATP:oxaloacetate carboxy-lyase (transphosphorylating;phosphoenolpyruvate-forming); PEP carboxykinase; PEP carboxylase; PEPCK; PEPCK (AT…	PROTEIN_ASSOCIATION:(XP_030490408.1 or XP_030496786.1)	4.1.1.49		R00341
R_rxn00248_c0	S_malate_NAD_plus__oxidoreductase_c0	cpd00003[c0] + cpd00130[c0] <=> cpd00067[c0] + cpd00004[c0] + cpd00032[c0]	( XP_030480080.1 or XP_030487299.1 or XP_030492719.1 or XP_030508797.1 or XP_030496352.1 or XP_030508565.1 )	-1000	1000	0	MetaCyc: ASPARTATE-DEG (L-aspartate Degradation); Alcohol-Biosynthesis (Fermentation to Alcohols); Amino-Acid-Degradation (Amino Acid Degradation); Autotrophic-CO2-Fixation (Autotrophic CO<sub>2</sub> Fixation); C1-COMPOUNDS (C1 Compound Utilization and Assimilation); CARBO-BIOSYNTHESIS (Sugar Biosynthesis); CO2-Fixation (CO<sub>2</sub> Fixation); Carbohydrates-Biosynthesis (Carbohydrate Biosynth…	AraCyc: MAL-DEH-GLYOX-RXN; MALATE-DEH-RXN; RXN-13408|BiGG: MDH; MDH1; MDHi2; MDHm; MDHp|BrachyCyc: MALATE-DEH-RXN|KEGG: R00342|MetaCyc: MALATE-DEH-RXN; RXN-10813; RXN-13408|Name: (S)-malate:NAD+ oxidoreductase; L-malate dehydrogenase; L-malate-NAD+ oxidoreductase; Malate dehydrogenase; NAD-L-malate dehydrogenase; NAD-dependent malate dehydrogenase; NAD-dependent malic dehydrogenase; NAD-linked ma…	PROTEIN_ASSOCIATION:(XP_030480080.1 or XP_030487299.1 or XP_030492719.1 or XP_030508797.1 or XP_030496352.1 or XP_030508565.1)	1.1.1.299|1.1.1.37		R00342
R_rxn00248_d0	S_malate_NAD_plus__oxidoreductase_d0	cpd00003[d0] + cpd00130[d0] <=> cpd00067[d0] + cpd00004[d0] + cpd00032[d0]	( XP_030480080.1 or XP_030492719.1 or XP_030508797.1 or XP_030496352.1 or XP_030508565.1 or XP_030487299.1 )	-1000	1000	0	MetaCyc: ASPARTATE-DEG (L-aspartate Degradation); Alcohol-Biosynthesis (Fermentation to Alcohols); Amino-Acid-Degradation (Amino Acid Degradation); Autotrophic-CO2-Fixation (Autotrophic CO<sub>2</sub> Fixation); C1-COMPOUNDS (C1 Compound Utilization and Assimilation); CARBO-BIOSYNTHESIS (Sugar Biosynthesis); CO2-Fixation (CO<sub>2</sub> Fixation); Carbohydrates-Biosynthesis (Carbohydrate Biosynth…	AraCyc: MAL-DEH-GLYOX-RXN; MALATE-DEH-RXN; RXN-13408|BiGG: MDH; MDH1; MDHi2; MDHm; MDHp|BrachyCyc: MALATE-DEH-RXN|KEGG: R00342|MetaCyc: MALATE-DEH-RXN; RXN-10813; RXN-13408|Name: (S)-malate:NAD+ oxidoreductase; L-malate dehydrogenase; L-malate-NAD+ oxidoreductase; Malate dehydrogenase; NAD-L-malate dehydrogenase; NAD-dependent malate dehydrogenase; NAD-dependent malic dehydrogenase; NAD-linked ma…	PROTEIN_ASSOCIATION:(XP_030480080.1 or XP_030492719.1 or XP_030508797.1 or XP_030496352.1 or XP_030508565.1 or XP_030487299.1)	1.1.1.299|1.1.1.37		R00342
R_rxn00248_m0	S_malate_NAD_plus__oxidoreductase_m0	cpd00003[m0] + cpd00130[m0] <=> cpd00067[m0] + cpd00004[m0] + cpd00032[m0]	( XP_030480080.1 or XP_030508565.1 or XP_030508797.1 or XP_030496352.1 or XP_030492719.1 or XP_030487299.1 )	-1000	1000	0	MetaCyc: ASPARTATE-DEG (L-aspartate Degradation); Alcohol-Biosynthesis (Fermentation to Alcohols); Amino-Acid-Degradation (Amino Acid Degradation); Autotrophic-CO2-Fixation (Autotrophic CO<sub>2</sub> Fixation); C1-COMPOUNDS (C1 Compound Utilization and Assimilation); CARBO-BIOSYNTHESIS (Sugar Biosynthesis); CO2-Fixation (CO<sub>2</sub> Fixation); Carbohydrates-Biosynthesis (Carbohydrate Biosynth…	AraCyc: MAL-DEH-GLYOX-RXN; MALATE-DEH-RXN; RXN-13408|BiGG: MDH; MDH1; MDHi2; MDHm; MDHp|BrachyCyc: MALATE-DEH-RXN|KEGG: R00342|MetaCyc: MALATE-DEH-RXN; RXN-10813; RXN-13408|Name: (S)-malate:NAD+ oxidoreductase; L-malate dehydrogenase; L-malate-NAD+ oxidoreductase; Malate dehydrogenase; NAD-L-malate dehydrogenase; NAD-dependent malate dehydrogenase; NAD-dependent malic dehydrogenase; NAD-linked ma…	PROTEIN_ASSOCIATION:(XP_030480080.1 or XP_030508565.1 or XP_030508797.1 or XP_030496352.1 or XP_030492719.1 or XP_030487299.1)	1.1.1.299|1.1.1.37		R00342
R_rxn00248_x0	S_malate_NAD_plus__oxidoreductase_x0	cpd00003[x0] + cpd00130[x0] <=> cpd00067[x0] + cpd00004[x0] + cpd00032[x0]	( XP_030508797.1 or XP_030496352.1 or XP_030492719.1 or XP_030508565.1 or XP_030487299.1 or XP_030480080.1 )	-1000	1000	0	MetaCyc: ASPARTATE-DEG (L-aspartate Degradation); Alcohol-Biosynthesis (Fermentation to Alcohols); Amino-Acid-Degradation (Amino Acid Degradation); Autotrophic-CO2-Fixation (Autotrophic CO<sub>2</sub> Fixation); C1-COMPOUNDS (C1 Compound Utilization and Assimilation); CARBO-BIOSYNTHESIS (Sugar Biosynthesis); CO2-Fixation (CO<sub>2</sub> Fixation); Carbohydrates-Biosynthesis (Carbohydrate Biosynth…	AraCyc: MAL-DEH-GLYOX-RXN; MALATE-DEH-RXN; RXN-13408|BiGG: MDH; MDH1; MDHi2; MDHm; MDHp|BrachyCyc: MALATE-DEH-RXN|KEGG: R00342|MetaCyc: MALATE-DEH-RXN; RXN-10813; RXN-13408|Name: (S)-malate:NAD+ oxidoreductase; L-malate dehydrogenase; L-malate-NAD+ oxidoreductase; Malate dehydrogenase; NAD-L-malate dehydrogenase; NAD-dependent malate dehydrogenase; NAD-dependent malic dehydrogenase; NAD-linked ma…	PROTEIN_ASSOCIATION:(XP_030508797.1 or XP_030496352.1 or XP_030492719.1 or XP_030508565.1 or XP_030487299.1 or XP_030480080.1)	1.1.1.299|1.1.1.37		R00342
R_rxn00256_c0	acetyl-CoA:oxaloacetate C-acetyltransferase (thioester-hydrolysing)_c0	1 cpd00010[c0] + 1 cpd00067[c0] + 1 cpd00137[c0] <=> 1 cpd00001[c0] + 1 cpd00022[c0] + 1 cpd00032[c0]	Unknown	-1000	1000	0	MetaCyc: Alcohol-Biosynthesis (Fermentation to Alcohols); Amino-Acid-Biosynthesis (Amino Acid Biosynthesis); Energy-Metabolism (Generation of Precursor Metabolite and Energy); Ethylene-Biosynthesis (Ethylene Biosynthesis); FERMENTATION-PWY (mixed acid fermentation); Fermentation (); Fermentation-to-Acids (Fermentation to Short-Chain Fatty Acids); GLUTAMINE-SYN (L-glutamine Biosynthesis); GLYCOLYS…	AraCyc: CITSYN-RXN|BiGG: CIT1; CIT2; CIT3; CS; CSm; CSp|BrachyCyc: CITSYN-RXN|KEGG: R00351|MetaCyc: CITRATE-RE-SYNTHASE-RXN; CITSYN-RXN; RXN-14905|Name: (R)-citric synthase; Citrate (si)-synthase; Citrate condensing enzyme; Citrate oxaloacetate-lyase ((pro-3S)-CH2COO- -> acetyl-CoA); Citrate synthase; Citrogenase; Condensing enzyme; Oxaloacetate transacetase; acetyl-CoA:oxaloacetate C-acetyltrans…		2.3.3.1|2.3.3.16|2.3.3.3|4.1.3.7	K01647	R00351	Carbohydrate metabolism	Central carbohydrate metabolism	M00010 Citrate cycle, first carbon oxidation, oxaloacetate => 2-oxoglutarate (4) (complete 3/3)
R_rxn00257_c0	acetyl_CoA_oxaloacetate_C_acetyltransferase_pro_S_carboxymethyl_forming__ADP_phosphorylating_c0	cpd00002[c0] + cpd00010[c0] + cpd00137[c0] <=> cpd00009[c0] + cpd00008[c0] + cpd00022[c0] + cpd00032[c0]	(( XP_030496959.1 or XP_030503856.1 or XP_030503855.1 ) or XP_030509401.1 )	-1000	1000	0	MetaCyc: Acetyl-CoA-Biosynthesis (Acetyl-CoA Biosynthesis); Autotrophic-CO2-Fixation (Autotrophic CO<sub>2</sub> Fixation); C1-COMPOUNDS (C1 Compound Utilization and Assimilation); CO2-Fixation (CO<sub>2</sub> Fixation); Degradation (Degradation/Utilization/Assimilation); Energy-Metabolism (Generation of Precursor Metabolite and Energy); P23-PWY (reductive TCA cycle I); PWY-5172 (acetyl-CoA biosy…	AraCyc: ATP-CITRATE-PRO-S--LYASE-RXN|BrachyCyc: ATP-CITRATE-PRO-S--LYASE-RXN|ChlamyCyc: ATP-CITRATE-PRO-S--LYASE-RXN|KEGG: R00352|MetaCyc: ATP-CITRATE-PRO-S--LYASE-RXN|Name: (ATP-dephosphorylating); ADP-phosphorylating); ATP citrate (pro-S)-lyase; ATP citrate synthase; ATP-citrate (pro-S-)-lyase; ATP-citric lyase; ATP:citrate oxaloacetate-lyase ((pro-3S)-CH2COO- ->acetyl-CoA); ATP:citrate oxaloac…	PROTEIN_ASSOCIATION:((XP_030496959.1 or XP_030503856.1 or XP_030503855.1) or XP_030509401.1)	2.3.3.8		R00352
R_rxn00260_c0	L_Aspartate_2_oxoglutarate_aminotransferase_c0	cpd00024[c0] + cpd00041[c0] <=> cpd00023[c0] + cpd00032[c0]	( XP_030483006.1 or XP_030499017.1 or XP_030496650.1 or XP_030483244.1 or XP_030496651.1 or XP_030479668.1 or XP_030480920.1 or XP_030480794.1 or XP_030480910.1 or XP_030480902.1 or XP_030480786.1 )	-1000	1000	0	MetaCyc: ASPARAGINE-DEG (L-asparagine Degradation); ASPARAGINE-DEG1-PWY-1 (L-asparagine degradation III (mammalian)); ASPARTATE-DEG (L-aspartate Degradation); ASPARTATE-DEG1-PWY (L-aspartate degradation I); ASPARTATE-SYN (L-aspartate Biosynthesis); ASPARTATESYN-PWY (L-aspartate biosynthesis); ASPASN-PWY (superpathway of L-aspartate and L-asparagine biosynthesis); Amino-Acid-Biosynthesis (Amino Ac…	AraCyc: ASPAMINOTRANS-RXN; RXN-13697|BiGG: AAT1_1; AAT2_1; ASPTA; ASPTA1; ASPTA1r; ASPTAm; ASPTAp|BrachyCyc: ASPAMINOTRANS-RXN|KEGG: R00355|MetaCyc: ASPAMINOTRANS-RXN; RXN-13697|Name: 2-oxoglutarate-glutamate aminotransferase; AAT; AST; AspT; Aspartate aminotransferase; GOT (enzyme); Glutamic--aspartic transaminase; Glutamic--oxaloacetic transaminase; L-Aspartate:2-oxoglutarate aminotransferase; …	PROTEIN_ASSOCIATION:(XP_030483006.1 or XP_030499017.1 or XP_030496650.1 or XP_030483244.1 or XP_030496651.1 or XP_030479668.1 or XP_030480920.1 or XP_030480794.1 or XP_030480910.1 or XP_030480902.1 or XP_030480786.1)	2.6.1.1		R00355
R_rxn00260_d0	L_Aspartate_2_oxoglutarate_aminotransferase_d0	cpd00024[d0] + cpd00041[d0] <=> cpd00023[d0] + cpd00032[d0]	( XP_030496651.1 or XP_030480920.1 or XP_030479668.1 or XP_030499017.1 or XP_030483244.1 or XP_030496650.1 or XP_030483006.1 or XP_030480786.1 or XP_030480910.1 or XP_030480794.1 or XP_030480902.1 )	-1000	1000	0	MetaCyc: ASPARAGINE-DEG (L-asparagine Degradation); ASPARAGINE-DEG1-PWY-1 (L-asparagine degradation III (mammalian)); ASPARTATE-DEG (L-aspartate Degradation); ASPARTATE-DEG1-PWY (L-aspartate degradation I); ASPARTATE-SYN (L-aspartate Biosynthesis); ASPARTATESYN-PWY (L-aspartate biosynthesis); ASPASN-PWY (superpathway of L-aspartate and L-asparagine biosynthesis); Amino-Acid-Biosynthesis (Amino Ac…	AraCyc: ASPAMINOTRANS-RXN; RXN-13697|BiGG: AAT1_1; AAT2_1; ASPTA; ASPTA1; ASPTA1r; ASPTAm; ASPTAp|BrachyCyc: ASPAMINOTRANS-RXN|KEGG: R00355|MetaCyc: ASPAMINOTRANS-RXN; RXN-13697|Name: 2-oxoglutarate-glutamate aminotransferase; AAT; AST; AspT; Aspartate aminotransferase; GOT (enzyme); Glutamic--aspartic transaminase; Glutamic--oxaloacetic transaminase; L-Aspartate:2-oxoglutarate aminotransferase; …	PROTEIN_ASSOCIATION:(XP_030496651.1 or XP_030480920.1 or XP_030479668.1 or XP_030499017.1 or XP_030483244.1 or XP_030496650.1 or XP_030483006.1 or XP_030480786.1 or XP_030480910.1 or XP_030480794.1 or XP_030480902.1)	2.6.1.1		R00355
R_rxn00260_m0	L_Aspartate_2_oxoglutarate_aminotransferase_m0	cpd00024[m0] + cpd00041[m0] <=> cpd00023[m0] + cpd00032[m0]	( XP_030480786.1 or XP_030480910.1 or XP_030480794.1 or XP_030480902.1 or XP_030496651.1 or XP_030479668.1 or XP_030480920.1 or XP_030483006.1 or XP_030496650.1 or XP_030499017.1 or XP_030483244.1 )	-1000	1000	0	MetaCyc: ASPARAGINE-DEG (L-asparagine Degradation); ASPARAGINE-DEG1-PWY-1 (L-asparagine degradation III (mammalian)); ASPARTATE-DEG (L-aspartate Degradation); ASPARTATE-DEG1-PWY (L-aspartate degradation I); ASPARTATE-SYN (L-aspartate Biosynthesis); ASPARTATESYN-PWY (L-aspartate biosynthesis); ASPASN-PWY (superpathway of L-aspartate and L-asparagine biosynthesis); Amino-Acid-Biosynthesis (Amino Ac…	AraCyc: ASPAMINOTRANS-RXN; RXN-13697|BiGG: AAT1_1; AAT2_1; ASPTA; ASPTA1; ASPTA1r; ASPTAm; ASPTAp|BrachyCyc: ASPAMINOTRANS-RXN|KEGG: R00355|MetaCyc: ASPAMINOTRANS-RXN; RXN-13697|Name: 2-oxoglutarate-glutamate aminotransferase; AAT; AST; AspT; Aspartate aminotransferase; GOT (enzyme); Glutamic--aspartic transaminase; Glutamic--oxaloacetic transaminase; L-Aspartate:2-oxoglutarate aminotransferase; …	PROTEIN_ASSOCIATION:(XP_030480786.1 or XP_030480910.1 or XP_030480794.1 or XP_030480902.1 or XP_030496651.1 or XP_030479668.1 or XP_030480920.1 or XP_030483006.1 or XP_030496650.1 or XP_030499017.1 or XP_030483244.1)	2.6.1.1		R00355
R_rxn00260_x0	L_Aspartate_2_oxoglutarate_aminotransferase_x0	cpd00024[x0] + cpd00041[x0] <=> cpd00023[x0] + cpd00032[x0]	( XP_030480920.1 or XP_030479668.1 or XP_030496651.1 or XP_030499017.1 or XP_030483244.1 or XP_030496650.1 or XP_030483006.1 or XP_030480786.1 or XP_030480902.1 or XP_030480794.1 or XP_030480910.1 )	-1000	1000	0	MetaCyc: ASPARAGINE-DEG (L-asparagine Degradation); ASPARAGINE-DEG1-PWY-1 (L-asparagine degradation III (mammalian)); ASPARTATE-DEG (L-aspartate Degradation); ASPARTATE-DEG1-PWY (L-aspartate degradation I); ASPARTATE-SYN (L-aspartate Biosynthesis); ASPARTATESYN-PWY (L-aspartate biosynthesis); ASPASN-PWY (superpathway of L-aspartate and L-asparagine biosynthesis); Amino-Acid-Biosynthesis (Amino Ac…	AraCyc: ASPAMINOTRANS-RXN; RXN-13697|BiGG: AAT1_1; AAT2_1; ASPTA; ASPTA1; ASPTA1r; ASPTAm; ASPTAp|BrachyCyc: ASPAMINOTRANS-RXN|KEGG: R00355|MetaCyc: ASPAMINOTRANS-RXN; RXN-13697|Name: 2-oxoglutarate-glutamate aminotransferase; AAT; AST; AspT; Aspartate aminotransferase; GOT (enzyme); Glutamic--aspartic transaminase; Glutamic--oxaloacetic transaminase; L-Aspartate:2-oxoglutarate aminotransferase; …	PROTEIN_ASSOCIATION:(XP_030480920.1 or XP_030479668.1 or XP_030496651.1 or XP_030499017.1 or XP_030483244.1 or XP_030496650.1 or XP_030483006.1 or XP_030480786.1 or XP_030480902.1 or XP_030480794.1 or XP_030480910.1)	2.6.1.1		R00355
R_rxn00272_d0	L_Alanine_glyoxylate_aminotransferase_d0	cpd00035[d0] + cpd00040[d0] <=> cpd00020[d0] + cpd00033[d0]	( XP_030482519.1 or XP_030480443.1 or XP_030482578.1 or XP_030497032.1 or XP_030480145.1 or XP_030497031.1 )	-1000	1000	0	MetaCyc: Amino-Acid-Biosynthesis (Amino Acid Biosynthesis); GLYCINE-SYN (Glycine Biosynthesis); GLYSYN-ALA-PWY (glycine biosynthesis III); IND-AMINO-ACID-SYN (Proteinogenic Amino Acid Biosynthesis)|KEGG: rn00250 (Alanine, aspartate and glutamate metabolism)	AraCyc: ALANINE--GLYOXYLATE-AMINOTRANSFERASE-RXN|BiGG: AGT; AGTi; YFL030W|BrachyCyc: ALANINE--GLYOXYLATE-AMINOTRANSFERASE-RXN|KEGG: R00369|MetaCyc: ALANINE--GLYOXYLATE-AMINOTRANSFERASE-RXN|Name: Alanine--glyoxylate aminotransferase; Alanine--glyoxylate aminotransferase 1; L-Alanine:glyoxylate aminotransferase; L-alanine-glycine transaminase; L-alanine:glyoxylate aminotransferase; alanine-glyoxyla…	PROTEIN_ASSOCIATION:(XP_030482519.1 or XP_030480443.1 or XP_030482578.1 or XP_030497032.1 or XP_030480145.1 or XP_030497031.1)	2.6.1.44		R00369
R_rxn00272_m0	L_Alanine_glyoxylate_aminotransferase_m0	cpd00035[m0] + cpd00040[m0] <=> cpd00020[m0] + cpd00033[m0]	( XP_030480145.1 or XP_030497031.1 or XP_030480443.1 or XP_030482519.1 or XP_030482578.1 or XP_030497032.1 )	-1000	1000	0	MetaCyc: Amino-Acid-Biosynthesis (Amino Acid Biosynthesis); GLYCINE-SYN (Glycine Biosynthesis); GLYSYN-ALA-PWY (glycine biosynthesis III); IND-AMINO-ACID-SYN (Proteinogenic Amino Acid Biosynthesis)|KEGG: rn00250 (Alanine, aspartate and glutamate metabolism)	AraCyc: ALANINE--GLYOXYLATE-AMINOTRANSFERASE-RXN|BiGG: AGT; AGTi; YFL030W|BrachyCyc: ALANINE--GLYOXYLATE-AMINOTRANSFERASE-RXN|KEGG: R00369|MetaCyc: ALANINE--GLYOXYLATE-AMINOTRANSFERASE-RXN|Name: Alanine--glyoxylate aminotransferase; Alanine--glyoxylate aminotransferase 1; L-Alanine:glyoxylate aminotransferase; L-alanine-glycine transaminase; L-alanine:glyoxylate aminotransferase; alanine-glyoxyla…	PROTEIN_ASSOCIATION:(XP_030480145.1 or XP_030497031.1 or XP_030480443.1 or XP_030482519.1 or XP_030482578.1 or XP_030497032.1)	2.6.1.44		R00369
R_rxn00272_x0	L_Alanine_glyoxylate_aminotransferase_x0	cpd00035[x0] + cpd00040[x0] <=> cpd00020[x0] + cpd00033[x0]	( XP_030497032.1 or XP_030482578.1 or XP_030480443.1 or XP_030482519.1 or XP_030497031.1 or XP_030480145.1 )	-1000	1000	0	MetaCyc: Amino-Acid-Biosynthesis (Amino Acid Biosynthesis); GLYCINE-SYN (Glycine Biosynthesis); GLYSYN-ALA-PWY (glycine biosynthesis III); IND-AMINO-ACID-SYN (Proteinogenic Amino Acid Biosynthesis)|KEGG: rn00250 (Alanine, aspartate and glutamate metabolism)	AraCyc: ALANINE--GLYOXYLATE-AMINOTRANSFERASE-RXN|BiGG: AGT; AGTi; YFL030W|BrachyCyc: ALANINE--GLYOXYLATE-AMINOTRANSFERASE-RXN|KEGG: R00369|MetaCyc: ALANINE--GLYOXYLATE-AMINOTRANSFERASE-RXN|Name: Alanine--glyoxylate aminotransferase; Alanine--glyoxylate aminotransferase 1; L-Alanine:glyoxylate aminotransferase; L-alanine-glycine transaminase; L-alanine:glyoxylate aminotransferase; alanine-glyoxyla…	PROTEIN_ASSOCIATION:(XP_030497032.1 or XP_030482578.1 or XP_030480443.1 or XP_030482519.1 or XP_030497031.1 or XP_030480145.1)	2.6.1.44		R00369
R_rxn00275_d0	Glycine_2_oxoglutarate_aminotransferase_d0	cpd00024[d0] + cpd00033[d0] <=> cpd00023[d0] + cpd00040[d0]	(( XP_030497031.1 or XP_030480443.1 or XP_030497032.1 ) or ( XP_030497031.1 or XP_030480145.1 or XP_030497032.1 or XP_030482578.1 or XP_030480443.1 or XP_030482519.1 ))	-1000	1000	0	MetaCyc: Energy-Metabolism (Generation of Precursor Metabolite and Energy); PWY-181 (photorespiration); Photosynthesis ()|KEGG: rn00260 (Glycine, serine and threonine metabolism); rn00630 (Glyoxylate and dicarboxylate metabolism); rn01110 (Biosynthesis of secondary metabolites)	AraCyc: GLYCINE-AMINOTRANSFERASE-RXN|BrachyCyc: GLYCINE-AMINOTRANSFERASE-RXN|CornCyc: GLYCINE-AMINOTRANSFERASE-RXN|KEGG: R00372|MetaCyc: GLYCINE-AMINOTRANSFERASE-RXN|Name: Glycine aminotransferase; Glycine:2-oxoglutarate aminotransferase; L-glutamate:glyoxylate aminotransferase; glutamic-glyoxylic transaminase; glycine aminotransferase; glycine transaminase; glycine:2-oxoglutarate aminotransferas…	PROTEIN_ASSOCIATION:((XP_030497031.1 or XP_030480443.1 or XP_030497032.1) or (XP_030497031.1 or XP_030480145.1 or XP_030497032.1 or XP_030482578.1 or XP_030480443.1 or XP_030482519.1))	2.6.1.4|2.6.1.44		R00372
R_rxn00275_m0	Glycine_2_oxoglutarate_aminotransferase_m0	cpd00024[m0] + cpd00033[m0] <=> cpd00023[m0] + cpd00040[m0]	( XP_030482519.1 or XP_030480443.1 or XP_030482578.1 or XP_030497032.1 or XP_030480145.1 or XP_030497031.1 )	-1000	1000	0	MetaCyc: Energy-Metabolism (Generation of Precursor Metabolite and Energy); PWY-181 (photorespiration); Photosynthesis ()|KEGG: rn00260 (Glycine, serine and threonine metabolism); rn00630 (Glyoxylate and dicarboxylate metabolism); rn01110 (Biosynthesis of secondary metabolites)	AraCyc: GLYCINE-AMINOTRANSFERASE-RXN|BrachyCyc: GLYCINE-AMINOTRANSFERASE-RXN|CornCyc: GLYCINE-AMINOTRANSFERASE-RXN|KEGG: R00372|MetaCyc: GLYCINE-AMINOTRANSFERASE-RXN|Name: Glycine aminotransferase; Glycine:2-oxoglutarate aminotransferase; L-glutamate:glyoxylate aminotransferase; glutamic-glyoxylic transaminase; glycine aminotransferase; glycine transaminase; glycine:2-oxoglutarate aminotransferas…	PROTEIN_ASSOCIATION:(XP_030482519.1 or XP_030480443.1 or XP_030482578.1 or XP_030497032.1 or XP_030480145.1 or XP_030497031.1)	2.6.1.4|2.6.1.44		R00372
R_rxn00275_x0	Glycine_2_oxoglutarate_aminotransferase_x0	cpd00024[x0] + cpd00033[x0] <=> cpd00023[x0] + cpd00040[x0]	(( XP_030497032.1 or XP_030480443.1 or XP_030497031.1 ) or ( XP_030482578.1 or XP_030497032.1 or XP_030480443.1 or XP_030482519.1 or XP_030497031.1 or XP_030480145.1 ))	-1000	1000	0	MetaCyc: Energy-Metabolism (Generation of Precursor Metabolite and Energy); PWY-181 (photorespiration); Photosynthesis ()|KEGG: rn00260 (Glycine, serine and threonine metabolism); rn00630 (Glyoxylate and dicarboxylate metabolism); rn01110 (Biosynthesis of secondary metabolites)	AraCyc: GLYCINE-AMINOTRANSFERASE-RXN|BrachyCyc: GLYCINE-AMINOTRANSFERASE-RXN|CornCyc: GLYCINE-AMINOTRANSFERASE-RXN|KEGG: R00372|MetaCyc: GLYCINE-AMINOTRANSFERASE-RXN|Name: Glycine aminotransferase; Glycine:2-oxoglutarate aminotransferase; L-glutamate:glyoxylate aminotransferase; glutamic-glyoxylic transaminase; glycine aminotransferase; glycine transaminase; glycine:2-oxoglutarate aminotransferas…	PROTEIN_ASSOCIATION:((XP_030497032.1 or XP_030480443.1 or XP_030497031.1) or (XP_030482578.1 or XP_030497032.1 or XP_030480443.1 or XP_030482519.1 or XP_030497031.1 or XP_030480145.1))	2.6.1.4|2.6.1.44		R00372
R_rxn00285_m0	Succinate_CoA_ligase_ADP_forming_m0	cpd00002[m0] + cpd00010[m0] + cpd00036[m0] <=> cpd00008[m0] + cpd00009[m0] + cpd00078[m0]	( XP_030483167.1 or XP_030497153.1 )	-1000	1000	0	MetaCyc: Acetate-Formation (Fermentation to Acetate); Autotrophic-CO2-Fixation (Autotrophic CO<sub>2</sub> Fixation); C1-COMPOUNDS (C1 Compound Utilization and Assimilation); CARBOXYLATES-DEG (Carboxylate Degradation); CO2-Fixation (CO<sub>2</sub> Fixation); Degradation (Degradation/Utilization/Assimilation); Energy-Metabolism (Generation of Precursor Metabolite and Energy); Fermentation (); Ferm…	AraCyc: SUCCCOASYN-RXN|BiGG: LSC2; SUCOAS; SUCOAS1m; SUCOASm|BrachyCyc: SUCCCOASYN-RXN|KEGG: R00405|MetaCyc: SUCCCOASYN-RXN|Name: A-SCS; A-STK (adenin nucleotide-linked succinate thiokinase); STK; Succinate thiokinase; Succinate--CoA ligase (ADP-forming); Succinate:CoA ligase (ADP-forming); Succinyl-CoA ligase [ADP-forming] subunit beta; Succinyl-CoA synthetase (ADP-forming); succinate thiokinase…	PROTEIN_ASSOCIATION:(XP_030483167.1 or XP_030497153.1)	6.2.1.5		R00405
R_rxn00299_c0	GTP_7_8_8_9_dihydrolase_c0	cpd00001[c0] + cpd00038[c0] -> cpd00067[c0] + cpd00047[c0] + cpd02978[c0]	XP_030496775.1	0	1000	0	MetaCyc: 6-HM-Dihydropterin-PP-Biosynthesis (6-Hydroxymethyl-Dihydropterin Diphosphate Biosynthesis); ALL-CHORISMATE-PWY (superpathway of chorismate metabolism); Cofactor-Biosynthesis (Cofactor, Prosthetic Group, Electron Carrier, and Vitamin Biosynthesis); FOLSYN-PWY (superpathway of tetrahydrofolate biosynthesis and salvage); Folate-Biosynthesis (Folate Biosynthesis); Other-biosynthesis (Other …	AraCyc: GTP-CYCLOHYDRO-I-RXN|BiGG: FOL2; GTPCI|BrachyCyc: GTP-CYCLOHYDRO-I-RXN|KEGG: R00424|MetaCyc: GTP-CYCLOHYDRO-I-RXN|Name: GTP 7,8-8,9-dihydrolase; GTP 8-formylhydrolase; GTP cyclohydrolase; GTP cyclohydrolase I; GTPcyclohydrolaseI; dihydroneopterin triphosphate synthase; guanosine triphosphate 8-deformylase; guanosine triphosphate cyclohydrolase	PROTEIN_ASSOCIATION:XP_030496775.1	3.5.4.16		R00424
R_rxn00300_d0	GTP_7_8_8_9_dihydrolase_diphosphate_forming_d0	3 cpd00001[d0] + cpd00038[d0] -> cpd00012[d0] + 3 cpd00067[d0] + cpd00047[d0] + cpd00957[d0]	( XP_030510307.1 or XP_030503123.1 or XP_030503122.1 )	0	1000	0	MetaCyc: 6-HM-Dihydropterin-PP-Biosynthesis (6-Hydroxymethyl-Dihydropterin Diphosphate Biosynthesis); Cofactor-Biosynthesis (Cofactor, Prosthetic Group, Electron Carrier, and Vitamin Biosynthesis); Flavin-Biosynthesis (Flavin Biosynthesis); Folate-Biosynthesis (Folate Biosynthesis); PWY-6168 (flavin biosynthesis III (fungi)); PWY-7539 (6-hydroxymethyl-dihydropterin diphosphate biosynthesis III (C…	AraCyc: GTP-CYCLOHYDRO-II-RXN|BiGG: GTPCII2; RIB1|BrachyCyc: GTP-CYCLOHYDRO-II-RXN|KEGG: R00425|MetaCyc: GTP-CYCLOHYDRO-II-RXN|Name: GTP 7,8-8,9-dihydrolase (diphosphate-forming); GTP cyclohydrolase II; GTP cyclohydrolase II (25drapp); GTP cyclohydrolase-2; GTP-8-formylhydrolase; GTPCII; GTPcyclohydrolaseII; guanosine triphosphate cyclohydrolase II	PROTEIN_ASSOCIATION:(XP_030510307.1 or XP_030503123.1 or XP_030503122.1)	3.5.4.25		R00425
R_rxn00305_c0	GTP:oxaloacetate carboxy-lyase (adding GTP;phosphoenolpyruvate-forming)_c0	1 cpd00032[c0] + 1 cpd00038[c0] -> 1 cpd00011[c0] + 1 cpd00031[c0] + 1 cpd00061[c0]	Unknown	0	1000	0	MetaCyc: CARBO-BIOSYNTHESIS (Sugar Biosynthesis); Carbohydrates-Biosynthesis (Carbohydrate Biosynthesis); Energy-Metabolism (Generation of Precursor Metabolite and Energy); Fermentation (); Gluconeogenesis (Gluconeogenesis); PWY-7383 (anaerobic energy metabolism (invertebrates, cytosol)); PWY-7389 (superpathway of anaerobic energy metabolism (invertebrates)); PWY66-399 (gluconeogenesis III)|KEGG:…	BiGG: PEPCK_re|BrachyCyc: 4.1.1.32-RXN|KEGG: R00431|MetaCyc: 4.1.1.32-RXN|RiceCyc: 4.1.1.32-RXN|Name: GTP:oxaloacetate carboxy-lyase (adding GTP, phosphoenolpyruvate-forming); GTP:oxaloacetate carboxy-lyase (adding GTP;phosphoenolpyruvate-forming); GTP:oxaloacetate carboxy-lyase (transphosphorylating); PEP carboxylase; phosphoenolpyruvate carboxykinase; phosphoenolpyruvate carboxykinase (GTP); ph…		4.1.1.32		R00431
R_rxn00313_c0	meso-2,6-diaminoheptanedioate carboxy-lyase (L-lysine-forming)_c0	1 cpd00067[c0] + 1 cpd00516[c0] -> 1 cpd00011[c0] + 1 cpd00039[c0]		0	1000	0	KEGG: rn00300 (Lysine biosynthesis); rn01110 (Biosynthesis of secondary metabolites); rn01230 (Biosynthesis of amino acids)	AraCyc: DIAMINOPIMDECARB-RXN|BiGG: DAPDC|BrachyCyc: DIAMINOPIMDECARB-RXN|KEGG: R00451|MetaCyc: DIAMINOPIMDECARB-RXN|Name: DAP-decarboxylase; diaminopimelate decarboxylase; diaminopimelatedecarboxylase; diaminopimelic acid decarboxylase; meso-2,6-Diaminoheptanedioate carboxy-lyase; meso-2,6-diaminoheptanedioate carboxy-lyase; meso-2,6-diaminoheptanedioate carboxy-lyase (L-lysine-forming); meso-dia…	null	4.1.1.20	K01586	R00451	Amino acid metabolism	Lysine metabolism	M00016 Lysine biosynthesis, succinyl-DAP pathway, aspartate => lysine (9) (2 blocks missing 7/9)
R_rxn00313_d0	meso_2_6_diaminoheptanedioate_carboxy_lyase_L_lysine_forming_d0	cpd00067[d0] + cpd00516[d0] -> cpd00011[d0] + cpd00039[d0]	( XP_030490317.1 or XP_030497947.1 or XP_030490318.1 )	0	1000	0	MetaCyc: Amino-Acid-Biosynthesis (Amino Acid Biosynthesis); DAPLYSINESYN-PWY (L-lysine biosynthesis I); IND-AMINO-ACID-SYN (Proteinogenic Amino Acid Biosynthesis); LYSINE-SYN (L-lysine Biosynthesis); P4-PWY (superpathway of L-lysine, L-threonine and L-methionine biosynthesis I); PWY-2941 (L-lysine biosynthesis II); PWY-2942 (L-lysine biosynthesis III); PWY-5097 (L-lysine biosynthesis VI); PWY-724…	AraCyc: DIAMINOPIMDECARB-RXN|BiGG: DAPDC|BrachyCyc: DIAMINOPIMDECARB-RXN|KEGG: R00451|MetaCyc: DIAMINOPIMDECARB-RXN|Name: DAP-decarboxylase; diaminopimelate decarboxylase; diaminopimelatedecarboxylase; diaminopimelic acid decarboxylase; meso-2,6-Diaminoheptanedioate carboxy-lyase; meso-2,6-diaminoheptanedioate carboxy-lyase; meso-2,6-diaminoheptanedioate carboxy-lyase (L-lysine-forming); meso-dia…	PROTEIN_ASSOCIATION:(XP_030490317.1 or XP_030497947.1 or XP_030490318.1)	4.1.1.20		R00451	Amino acid metabolism	Lysine metabolism	M00016 Lysine biosynthesis, succinyl-DAP pathway, aspartate => lysine (9) (2 blocks missing 7/9)
R_rxn00330_c0	acetyl_CoA_glyoxylate_C_acetyltransferase_thioester_hydrolysing__carboxymethyl_forming_c0	cpd00001[c0] + cpd00022[c0] + cpd00040[c0] -> cpd00067[c0] + cpd00010[c0] + cpd00130[c0]	( XP_030508668.1 or XP_030508667.1 or XP_030510332.1 or XP_030508666.1 )	0	1000	0	MetaCyc: Alcohol-Degradation (Alcohol Degradation); C1-COMPOUNDS (C1 Compound Utilization and Assimilation); CARBOXYLATES-DEG (Carboxylate Degradation); CO2-Fixation (CO<sub>2</sub> Fixation); Carbohydrates-Degradation (Carbohydrate Degradation); Degradation (Degradation/Utilization/Assimilation); Energy-Metabolism (Generation of Precursor Metabolite and Energy); GLYCOL-GLYOXDEG-PWY (superpathway…	AraCyc: MALSYN-RXN|BiGG: DAL7; MALS; MALSp; MLS1|BrachyCyc: MALSYN-RXN|KEGG: R00472|MetaCyc: MALSYN-RXN|Name: L-Malate glyoxylate-lyase (CoA-acetylating); L-malate glyoxylate-lyase (CoA-acetylating); Malate Synthase; acetyl-CoA:glyoxylate C-acetyltransferase (thioester-hydrolysing, carboxymethyl-forming); glyoxylate transacetase; glyoxylate transacetylase; glyoxylic transacetase; malate condensin…	PROTEIN_ASSOCIATION:(XP_030508668.1 or XP_030508667.1 or XP_030510332.1 or XP_030508666.1)	2.3.3.9|4.1.3.2		R00472
R_rxn00333_d0	Glycolate_oxygen_2_oxidoreductase_d0	cpd00007[d0] + cpd00139[d0] -> cpd00025[d0] + cpd00040[d0]	( XP_030490544.1 or XP_030490541.1 or XP_030480201.1 or XP_030490852.1 or XP_030490850.1 or XP_030490849.1 or XP_030480200.1 or XP_030490851.1 or XP_030490853.1 or XP_030490848.1 or XP_030490542.1 or XP_030489790.1 or XP_030490545.1 )	0	1000	0	MetaCyc: Energy-Metabolism (Generation of Precursor Metabolite and Energy); PWY-181 (photorespiration); Photosynthesis ()|KEGG: rn00630 (Glyoxylate and dicarboxylate metabolism); rn01110 (Biosynthesis of secondary metabolites)	AraCyc: RXN-969|BiGG: GLYCTO1; GLYCTO10|BrachyCyc: RXN-969|KEGG: R00475|MetaCyc: RXN-969|Name: (S)-2-Hydroxy-acid:oxygen 2-oxidoreductase; (S)-2-hydroxy-acid oxidase; (S)-2-hydroxy-acid oxidase, putative / glycolate oxidase, putative / short chain alpha-hydroxy acid oxidase, putative; Glycolate:oxygen 2-oxidoreductase; Glycolateoxidase	PROTEIN_ASSOCIATION:(XP_030490544.1 or XP_030490541.1 or XP_030480201.1 or XP_030490852.1 or XP_030490850.1 or XP_030490849.1 or XP_030480200.1 or XP_030490851.1 or XP_030490853.1 or XP_030490848.1 or XP_030490542.1 or XP_030489790.1 or XP_030490545.1)	1.1.3.15		R00475
R_rxn00333_x0	Glycolate_oxygen_2_oxidoreductase_x0	cpd00007[x0] + cpd00139[x0] -> cpd00025[x0] + cpd00040[x0]	( XP_030489790.1 or XP_030490542.1 or XP_030490848.1 or XP_030490545.1 or XP_030490541.1 or XP_030490544.1 or XP_030490853.1 or XP_030490851.1 or XP_030480200.1 or XP_030490849.1 or XP_030490852.1 or XP_030480201.1 or XP_030490850.1 )	0	1000	0	MetaCyc: Energy-Metabolism (Generation of Precursor Metabolite and Energy); PWY-181 (photorespiration); Photosynthesis ()|KEGG: rn00630 (Glyoxylate and dicarboxylate metabolism); rn01110 (Biosynthesis of secondary metabolites)	AraCyc: RXN-969|BiGG: GLYCTO1; GLYCTO10|BrachyCyc: RXN-969|KEGG: R00475|MetaCyc: RXN-969|Name: (S)-2-Hydroxy-acid:oxygen 2-oxidoreductase; (S)-2-hydroxy-acid oxidase; (S)-2-hydroxy-acid oxidase, putative / glycolate oxidase, putative / short chain alpha-hydroxy acid oxidase, putative; Glycolate:oxygen 2-oxidoreductase; Glycolateoxidase	PROTEIN_ASSOCIATION:(XP_030489790.1 or XP_030490542.1 or XP_030490848.1 or XP_030490545.1 or XP_030490541.1 or XP_030490544.1 or XP_030490853.1 or XP_030490851.1 or XP_030480200.1 or XP_030490849.1 or XP_030490852.1 or XP_030480201.1 or XP_030490850.1)	1.1.3.15		R00475
R_rxn00337_c0	ATP:L-aspartate 4-phosphotransferase_c0	1 cpd00002[c0] + 1 cpd00041[c0] <=> 1 cpd00008[c0] + 1 cpd01977[c0]		-1000	1000	0	KEGG: rn00260 (Glycine, serine and threonine metabolism); rn00270 (Cysteine and methionine metabolism); rn00300 (Lysine biosynthesis); rn01110 (Biosynthesis of secondary metabolites); rn01210 (2-Oxocarboxylic acid metabolism); rn01230 (Biosynthesis of amino acids)	AraCyc: ASPARTATEKIN-RXN|BiGG: ASPK; ASPKi; HOM3|BrachyCyc: ASPARTATEKIN-RXN|KEGG: R00480|MetaCyc: ASPARTATEKIN-RXN|Name: AK; ATP:L-aspartate 4-phosphotransferase; Aspartate kinase; Aspartokinase; aspartate kinase; aspartate kinase, irreversible; aspartatekinase; aspartic kinase; beta-aspartokinase	null	2.7.2.4	K00928; K12524	R00480	Amino acid metabolism	Cysteine and methionine metabolism	M00017 Methionine biosynthesis, aspartate => homoserine => methionine (4) (incomplete 4/7)
R_rxn00337_d0	ATP_L_aspartate_4_phosphotransferase_d0	cpd00002[d0] + cpd00041[d0] <=> cpd00008[d0] + cpd01977[d0]	( XP_030499973.1 or XP_030484355.1 or XP_030497511.1 or XP_030484354.1 or XP_030499971.1 )	-1000	1000	0	MetaCyc: 3-Dehydroquinate-Biosynthesis (3-Dehydroquinate Biosynthesis); AROMATIC-COMPOUNDS-BIOSYN (Aromatic Compound Biosynthesis); Amino-Acid-Biosynthesis (Amino Acid Biosynthesis); Chorismate-Biosynthesis (Chorismate Biosynthesis); DAPLYSINESYN-PWY (L-lysine biosynthesis I); HOMOSERSYN-PWY (L-homoserine biosynthesis); IND-AMINO-ACID-SYN (Proteinogenic Amino Acid Biosynthesis); ISOLEUCINE-SYN (L…	AraCyc: ASPARTATEKIN-RXN|BiGG: ASPK; ASPKi; HOM3|BrachyCyc: ASPARTATEKIN-RXN|KEGG: R00480|MetaCyc: ASPARTATEKIN-RXN|Name: AK; ATP:L-aspartate 4-phosphotransferase; Aspartate kinase; Aspartokinase; aspartate kinase; aspartate kinase, irreversible; aspartatekinase; aspartic kinase; beta-aspartokinase	PROTEIN_ASSOCIATION:(XP_030499973.1 or XP_030484355.1 or XP_030497511.1 or XP_030484354.1 or XP_030499971.1)	2.7.2.4	K00928; K12524	R00480	Amino acid metabolism	Cysteine and methionine metabolism	M00017 Methionine biosynthesis, aspartate => homoserine => methionine (4) (incomplete 4/7)
R_rxn00338_c0	L_aspartate_oxygen_oxidoreductase_c0	cpd00007[c0] + cpd00041[c0] -> cpd00067[c0] + cpd00025[c0] + cpd03470[c0]	( XP_030484601.1 or XP_030484603.1 )	0	1000	0	MetaCyc: ALKALOIDS-SYN (Alkaloid Biosynthesis); Cofactor-Biosynthesis (Cofactor, Prosthetic Group, Electron Carrier, and Vitamin Biosynthesis); N-CONTAINING-SECONDARY-CMPD-SYN (Nitrogen-Containing Secondary Compound Biosynthesis); NAD-Metabolism (NAD Metabolism); NAD-SYN (NAD Biosynthesis); PWY-5316 (nicotine biosynthesis); PWY-7342 (superpathway of nicotine biosynthesis); PWY0-781 (aspartate sup…	AraCyc: L-ASPARTATE-OXID-RXN|BiGG: ASPO6|BrachyCyc: L-ASPARTATE-OXID-RXN|KEGG: R00481|MetaCyc: L-ASPARTATE-OXID-RXN|Name: AO; L-aspartate oxidase; L-aspartate:oxygen oxidoreductase; Laspo; NadB; l-aspartate oxidase (producing iminoaspartate)	PROTEIN_ASSOCIATION:(XP_030484601.1 or XP_030484603.1)	1.4.3.16		R00481
R_rxn00338_d0	L_aspartate_oxygen_oxidoreductase_d0	cpd00007[d0] + cpd00041[d0] -> cpd00067[d0] + cpd00025[d0] + cpd03470[d0]	( XP_030484603.1 or XP_030484601.1 )	0	1000	0	MetaCyc: ALKALOIDS-SYN (Alkaloid Biosynthesis); Cofactor-Biosynthesis (Cofactor, Prosthetic Group, Electron Carrier, and Vitamin Biosynthesis); N-CONTAINING-SECONDARY-CMPD-SYN (Nitrogen-Containing Secondary Compound Biosynthesis); NAD-Metabolism (NAD Metabolism); NAD-SYN (NAD Biosynthesis); PWY-5316 (nicotine biosynthesis); PWY-7342 (superpathway of nicotine biosynthesis); PWY0-781 (aspartate sup…	AraCyc: L-ASPARTATE-OXID-RXN|BiGG: ASPO6|BrachyCyc: L-ASPARTATE-OXID-RXN|KEGG: R00481|MetaCyc: L-ASPARTATE-OXID-RXN|Name: AO; L-aspartate oxidase; L-aspartate:oxygen oxidoreductase; Laspo; NadB; l-aspartate oxidase (producing iminoaspartate)	PROTEIN_ASSOCIATION:(XP_030484603.1 or XP_030484601.1)	1.4.3.16		R00481
R_rxn00343_m0	3_Cyano_L_alanine_aminohydrolase_m0	2 cpd00001[m0] + cpd01651[m0] -> cpd00013[m0] + cpd00041[m0]	( XP_030486176.1 or XP_030485224.1 )	0	1000	0	MetaCyc: ASPARAGINE-SYN (L-asparagine Biosynthesis); ASPSYNII-PWY (cyanide detoxification I); Amino-Acid-Biosynthesis (Amino Acid Biosynthesis); Cyanide-Detoxification (Cyanide Detoxification); Degradation (Degradation/Utilization/Assimilation); Detoxification (Detoxification); IND-AMINO-ACID-SYN (Proteinogenic Amino Acid Biosynthesis); Other-Degradation (Degradation/Utilization/Assimilation-Othe…	AraCyc: 3.5.5.4-RXN|BrachyCyc: 3.5.5.4-RXN|CornCyc: 3.5.5.4-RXN|KEGG: R00486|MetaCyc: 3.5.5.4-RXN|Name: 3-Cyano-L-alanine aminohydrolase; 3-cyano-L-alanine aminohydrolase; beta-cyanoalanine nitrilase; cyanoalanine nitrilase	PROTEIN_ASSOCIATION:(XP_030486176.1 or XP_030485224.1)	3.5.5.4		R00486
R_rxn00351_c0	gamma-L-glutamyl-L-cysteine:glycine ligase (ADP-forming)_c0	1 cpd00002[c0] + 1 cpd00033[c0] + 1 cpd00506[c0] -> 1 cpd00008[c0] + 1 cpd00009[c0] + 1 cpd00042[c0] + 1 cpd00067[c0]		0	1000	0	KEGG: rn00480 (Glutathione metabolism)	AraCyc: GLUTATHIONE-SYN-RXN|BiGG: GSH2; GTHS|BrachyCyc: GLUTATHIONE-SYN-RXN|KEGG: R00497|MetaCyc: GLUTATHIONE-SYN-RXN|Name: GSH synthetase; Glutathione synthetase; gamma-L-Glutamyl-L-cysteine:glycine ligase (ADP-forming); gamma-L-glutamyl-L-cysteine:glycine ligase (ADP-forming); glutathione synthase; glutathione synthetase	null	6.3.2.3	K21456	R00497	Amino acid metabolism	Other amino acid metabolism	M00118 Glutathione biosynthesis, glutamate => glutathione (2) (complete 2/2)
R_rxn00351_d0	gamma-L-glutamyl-L-cysteine:glycine ligase (ADP-forming)_d0	1 cpd00002[d0] + 1 cpd00033[d0] + 1 cpd00506[d0] -> 1 cpd00008[d0] + 1 cpd00009[d0] + 1 cpd00042[d0] + 1 cpd00067[d0]		0	1000	0	KEGG: rn00480 (Glutathione metabolism)	AraCyc: GLUTATHIONE-SYN-RXN|BiGG: GSH2; GTHS|BrachyCyc: GLUTATHIONE-SYN-RXN|KEGG: R00497|MetaCyc: GLUTATHIONE-SYN-RXN|Name: GSH synthetase; Glutathione synthetase; gamma-L-Glutamyl-L-cysteine:glycine ligase (ADP-forming); gamma-L-glutamyl-L-cysteine:glycine ligase (ADP-forming); glutathione synthase; glutathione synthetase	null	6.3.2.3	K21456	R00497	Amino acid metabolism	Other amino acid metabolism	M00118 Glutathione biosynthesis, glutamate => glutathione (2) (complete 2/2)
R_rxn00361_c0	ATP_adenylylsulfate_3_phosphotransferase_c0	cpd00002[c0] + cpd00193[c0] -> cpd00067[c0] + cpd00008[c0] + cpd00044[c0]	( XP_030499637.1 or XP_030486441.1 or XP_030499638.1 or XP_030499636.1 or XP_030499635.1 )	0	1000	0	MetaCyc: Activation (Activation); Activation-Inactivation-Interconversion (Activation/Inactivation/Interconversion); Amino-Acid-Biosynthesis (Amino Acid Biosynthesis); Assimilatory-Sulfate-Reduction (Assimilatory Sulfate Reduction); Degradation (Degradation/Utilization/Assimilation); IND-AMINO-ACID-SYN (Proteinogenic Amino Acid Biosynthesis); METHIONINE-SYN (L-methionine Biosynthesis); Methionine…	AraCyc: ADENYLYLSULFKIN-RXN|BiGG: ADSK; ADSKr; MET14|BrachyCyc: ADENYLYLSULFKIN-RXN|KEGG: R00509|MetaCyc: ADENYLYLSULFKIN-RXN|Name: 5'-phosphoadenosine sulfate kinase; APS kinase; ATP:adenylyl-sulfate 3'-phosphotransferase; ATP:adenylylsulfate 3'-phosphotransferase; Adenosine-5'phosphosulfate kinase; Adenylylsulfate kinase; adenosine 5'-phosphosulfate kinase; adenosine phosphosulfate kinase; aden…	PROTEIN_ASSOCIATION:(XP_030499637.1 or XP_030486441.1 or XP_030499638.1 or XP_030499636.1 or XP_030499635.1)	2.7.1.25		R00509
R_rxn00361_d0	ATP_adenylylsulfate_3_phosphotransferase_d0	cpd00002[d0] + cpd00193[d0] -> cpd00067[d0] + cpd00008[d0] + cpd00044[d0]	( XP_030499638.1 or XP_030499635.1 or XP_030499636.1 or XP_030499637.1 or XP_030486441.1 )	0	1000	0	MetaCyc: Activation (Activation); Activation-Inactivation-Interconversion (Activation/Inactivation/Interconversion); Amino-Acid-Biosynthesis (Amino Acid Biosynthesis); Assimilatory-Sulfate-Reduction (Assimilatory Sulfate Reduction); Degradation (Degradation/Utilization/Assimilation); IND-AMINO-ACID-SYN (Proteinogenic Amino Acid Biosynthesis); METHIONINE-SYN (L-methionine Biosynthesis); Methionine…	AraCyc: ADENYLYLSULFKIN-RXN|BiGG: ADSK; ADSKr; MET14|BrachyCyc: ADENYLYLSULFKIN-RXN|KEGG: R00509|MetaCyc: ADENYLYLSULFKIN-RXN|Name: 5'-phosphoadenosine sulfate kinase; APS kinase; ATP:adenylyl-sulfate 3'-phosphotransferase; ATP:adenylylsulfate 3'-phosphotransferase; Adenosine-5'phosphosulfate kinase; Adenylylsulfate kinase; adenosine 5'-phosphosulfate kinase; adenosine phosphosulfate kinase; aden…	PROTEIN_ASSOCIATION:(XP_030499638.1 or XP_030499635.1 or XP_030499636.1 or XP_030499637.1 or XP_030486441.1)	2.7.1.25		R00509
R_rxn00363_c0	Cytidine_5_monophosphate_phosphohydrolase_c0	cpd00001[c0] + cpd00046[c0] <=> cpd00009[c0] + cpd00367[c0]	( XP_030508361.1 or XP_030489427.1 or XP_030506866.1 or XP_030507012.1 or XP_030488584.1 or XP_030479544.1 or XP_030506865.1 or XP_030488583.1 or XP_030497475.1 or XP_030490649.1 or XP_030487386.1 or XP_030507013.1 or XP_030504196.1 or XP_030490235.1 or XP_030478054.1 )	-1000	1000	0	MetaCyc: Degradation (Degradation/Utilization/Assimilation); NUCLEO-DEG (Nucleoside and Nucleotide Degradation); PWY-7185 (UTP and CTP dephosphorylation I); Pyrimidine-Degradation (Pyrimidine Nucleotide Degradation); Pyrimidine-Ribonucleosides-Degradation (Pyrimidine Ribonucleoside Degradation); UTP-CTP-Dephosphorylation (UTP and CTP Dephosphorylation)|KEGG: rn00240 (Pyrimidine metabolism)	AraCyc: 5-NUCLEOTID-RXN|BiGG: NTD4; NTD4pp; U29|ChlamyCyc: 5-NUCLEOTID-RXN|KEGG: R00511|MetaCyc: 5-NUCLEOTID-RXN; RXN-14026|Name: 5'-AMP nucleotidase; 5'-AMPase; 5'-adenylic phosphatase; 5'-mononucleotidase; 5'-nucleotidase; 5'-nucleotidase (CMP); 5'-ribonucleotide phosphohydrolase; AMP phosphatase; AMP phosphohydrolase; AMPase; Cytidine-5'-monophosphate phosphohydrolase; IMP 5'-nucleotidase; UMP…	PROTEIN_ASSOCIATION:(XP_030508361.1 or XP_030489427.1 or XP_030506866.1 or XP_030507012.1 or XP_030488584.1 or XP_030479544.1 or XP_030506865.1 or XP_030488583.1 or XP_030497475.1 or XP_030490649.1 or XP_030487386.1 or XP_030507013.1 or XP_030504196.1 or XP_030490235.1 or XP_030478054.1)	3.1.3.5|3.1.3.91		R00511
R_rxn00364_c0	ATP_CMP_phosphotransferase_c0	cpd00067[c0] + cpd00002[c0] + cpd00046[c0] <=> cpd00008[c0] + cpd00096[c0]	XP_030495092.1	-1000	1000	0	MetaCyc: Nucleotide-Biosynthesis (Nucleoside and Nucleotide Biosynthesis); PWY-7196 (superpathway of pyrimidine ribonucleosides salvage); PWY-7205 (CMP phosphorylation); PYR-NUC-SYN (Pyrimidine Nucleotide Biosynthesis); Pyrimidine-Nucleotide-Salvage (Pyrimidine Nucleotide Salvage)|KEGG: rn00240 (Pyrimidine metabolism)	AraCyc: CMPKI-RXN; RXN-11832|BiGG: CYTK1; U18|BrachyCyc: CMPKI-RXN|KEGG: R00512|MetaCyc: CMPKI-RXN; RXN-11832|Name: (d)CMP kinase; ATP:(d)CMP phosphotransferase; ATP:CMP phosphotransferase; Cytidylate kinase; Deoxycytidylate kinase; cmp kinase; cytidine monophosphate kinase; cytidylate kinase (CMP); cytidylatekinase-CMP; dCMP kinase; deoxycytidine monophosphokinase; deoxycytidylate kinase; prokar…	PROTEIN_ASSOCIATION:XP_030495092.1	2.7.4.14|2.7.4.25		R00512
R_rxn00366_c0	CDP_phosphohydrolase_c0	cpd00001[c0] + cpd00096[c0] -> cpd00009[c0] + 2 cpd00067[c0] + cpd00046[c0]	( XP_030506614.1 or XP_030507283.1 or XP_030509796.1 or XP_030509797.1 )	0	1000	0	KEGG: rn00240 (Pyrimidine metabolism)	AraCyc: NUCLEOSIDE-DIPHOSPHATASE-RXN; RXN-12198|CornCyc: RXN-12198|EcoCyc: NUCLEOSIDE-DIPHOSPHATASE-RXN; RXN-12198|KEGG: R00514|MetaCyc: NUCLEOSIDE-DIPHOSPHATASE-RXN; RXN-12198|Name: CDP diphosphohydrolase; CDP phosphohydrolase; nucleoside-diphosphate phosphohydrolase	PROTEIN_ASSOCIATION:(XP_030506614.1 or XP_030507283.1 or XP_030509796.1 or XP_030509797.1)	3.6.1.5|3.6.1.6		R00514
R_rxn00366_g0	CDP_phosphohydrolase_g0	cpd00001[g0] + cpd00096[g0] -> cpd00009[g0] + 2 cpd00067[g0] + cpd00046[g0]	( XP_030509797.1 or XP_030509796.1 or XP_030507283.1 or XP_030506614.1 )	0	1000	0	KEGG: rn00240 (Pyrimidine metabolism)	AraCyc: NUCLEOSIDE-DIPHOSPHATASE-RXN; RXN-12198|CornCyc: RXN-12198|EcoCyc: NUCLEOSIDE-DIPHOSPHATASE-RXN; RXN-12198|KEGG: R00514|MetaCyc: NUCLEOSIDE-DIPHOSPHATASE-RXN; RXN-12198|Name: CDP diphosphohydrolase; CDP phosphohydrolase; nucleoside-diphosphate phosphohydrolase	PROTEIN_ASSOCIATION:(XP_030509797.1 or XP_030509796.1 or XP_030507283.1 or XP_030506614.1)	3.6.1.5|3.6.1.6		R00514
R_rxn00371_c0	Formate_NAD_plus__oxidoreductase_c0	cpd00003[c0] + cpd00047[c0] -> cpd00004[c0] + cpd00011[c0]	( XP_030481542.1 or XP_030505199.1 )	0	1000	0	MetaCyc: C1-COMPOUNDS (C1 Compound Utilization and Assimilation); CARBOXYLATES-DEG (Carboxylate Degradation); CHEMOAUTOTROPHIC-ENERGY-METABOLISM (Chemoautotrophic Energy Metabolism); Degradation (Degradation/Utilization/Assimilation); Energy-Metabolism (Generation of Precursor Metabolite and Energy); Fermentation (); NUCLEO-DEG (Nucleoside and Nucleotide Degradation); Oxalate-Degradation (Oxalate…	AraCyc: 1.2.1.2-RXN|BiGG: FDH; FDH1; FDHr; YPL275W; YPL276W|BrachyCyc: 1.2.1.2-RXN|KEGG: R00519|MetaCyc: 1.2.1.2-RXN|Name: FDH I; FDH II; Formate dehydrogenase 1; Formate:NAD+ oxidoreductase; N-FDH; NAD+ oxidoreductase; NAD-dependent formate dehydrogenase; NAD-formate dehydrogenase; NAD-linked formate dehydrogenase; formate benzyl-viologen oxidoreductase; formate dehydrogenase; formate dehydrogen…	PROTEIN_ASSOCIATION:(XP_030481542.1 or XP_030505199.1)	1.17.1.9|1.2.1.2		R00519
R_rxn00371_m0	Formate_NAD_plus__oxidoreductase_m0	cpd00003[m0] + cpd00047[m0] -> cpd00011[m0] + cpd00004[m0]	( XP_030481542.1 or XP_030505199.1 )	0	1000	0	MetaCyc: C1-COMPOUNDS (C1 Compound Utilization and Assimilation); CARBOXYLATES-DEG (Carboxylate Degradation); CHEMOAUTOTROPHIC-ENERGY-METABOLISM (Chemoautotrophic Energy Metabolism); Degradation (Degradation/Utilization/Assimilation); Energy-Metabolism (Generation of Precursor Metabolite and Energy); Fermentation (); NUCLEO-DEG (Nucleoside and Nucleotide Degradation); Oxalate-Degradation (Oxalate…	AraCyc: 1.2.1.2-RXN|BiGG: FDH; FDH1; FDHr; YPL275W; YPL276W|BrachyCyc: 1.2.1.2-RXN|KEGG: R00519|MetaCyc: 1.2.1.2-RXN|Name: FDH I; FDH II; Formate dehydrogenase 1; Formate:NAD+ oxidoreductase; N-FDH; NAD+ oxidoreductase; NAD-dependent formate dehydrogenase; NAD-formate dehydrogenase; NAD-linked formate dehydrogenase; formate benzyl-viologen oxidoreductase; formate dehydrogenase; formate dehydrogen…	PROTEIN_ASSOCIATION:(XP_030481542.1 or XP_030505199.1)	1.17.1.9|1.2.1.2		R00519
R_rxn00383_c0	Sulfite_oxygen_oxidoreductase_c0	cpd00001[c0] + cpd00007[c0] + cpd00081[c0] -> cpd00067[c0] + cpd00025[c0] + cpd00048[c0]	( XP_030482135.1 or XP_030482134.1 or XP_030503367.1 or XP_030482133.1 )	0	1000	0	MetaCyc: Amino-Acid-Degradation (Amino Acid Degradation); Degradation (Degradation/Utilization/Assimilation); METHIONINE-DEG (L-methionine Degradation); Noncarbon-Nutrients (Inorganic Nutrient Metabolism); PWY-5326 (sulfite oxidation IV); PWY-5328 (superpathway of L-methionine salvage and degradation); PWY-7927 (sulfide oxidation IV (metazoa)); Proteinogenic-Amino-Acids-Degradation (Proteinogenic…	AraCyc: SULFITE-OXIDASE-RXN|ChlamyCyc: SULFITE-OXIDASE-RXN|CornCyc: SULFITE-OXIDASE-RXN|KEGG: R00533|MetaCyc: SULFITE-OXIDASE-RXN|Name: Sulfite oxidase; Sulfite:oxygen oxidoreductase; sulfite oxidase; sulfite:oxygen oxidoreductase	PROTEIN_ASSOCIATION:(XP_030482135.1 or XP_030482134.1 or XP_030503367.1 or XP_030482133.1)	1.8.3.1		R00533
R_rxn00383_x0	Sulfite_oxygen_oxidoreductase_x0	cpd00001[x0] + cpd00007[x0] + cpd00081[x0] -> cpd00025[x0] + cpd00067[x0] + cpd00048[x0]	( XP_030482135.1 or XP_030482134.1 or XP_030503367.1 or XP_030482133.1 )	0	1000	0	MetaCyc: Amino-Acid-Degradation (Amino Acid Degradation); Degradation (Degradation/Utilization/Assimilation); METHIONINE-DEG (L-methionine Degradation); Noncarbon-Nutrients (Inorganic Nutrient Metabolism); PWY-5326 (sulfite oxidation IV); PWY-5328 (superpathway of L-methionine salvage and degradation); PWY-7927 (sulfide oxidation IV (metazoa)); Proteinogenic-Amino-Acids-Degradation (Proteinogenic…	AraCyc: SULFITE-OXIDASE-RXN|ChlamyCyc: SULFITE-OXIDASE-RXN|CornCyc: SULFITE-OXIDASE-RXN|KEGG: R00533|MetaCyc: SULFITE-OXIDASE-RXN|Name: Sulfite oxidase; Sulfite:oxygen oxidoreductase; sulfite oxidase; sulfite:oxygen oxidoreductase	PROTEIN_ASSOCIATION:(XP_030482135.1 or XP_030482134.1 or XP_030503367.1 or XP_030482133.1)	1.8.3.1		R00533
R_rxn00391_c0	riboflavin_5_phosphate_phosphohydrolase_acid_optimum_c0	cpd00001[c0] + cpd00050[c0] <=> cpd00009[c0] + cpd00220[c0]	XP_030503050.1	-1000	1000	0	KEGG: rn00740 (Riboflavin metabolism)	BiGG: ACP1(FMN); ACP1_FMN; ACP1_FMN_; ACP1e; PHO11|EcoCyc: RXN0-5187|KEGG: R00548|MaizeCyc: RXNBWI-1; RXNBWI-2|MetaCyc: RXN0-5187|Name: FMN hydrolase; Riboflavin-5-phosphate phosphohydrolase (acid optimum); acid phosphatase (FMN); acid phosphatase, (secreted); acidphosphatase-FMN; riboflavin-5-phosphate phosphohydrolase (acid optimum)	PROTEIN_ASSOCIATION:XP_030503050.1	3.1.3.-|3.1.3.102|3.1.3.2		R00548
R_rxn00391_d0	riboflavin_5_phosphate_phosphohydrolase_acid_optimum_d0	cpd00001[d0] + cpd00050[d0] <=> cpd00009[d0] + cpd00220[d0]	XP_030503050.1	-1000	1000	0	KEGG: rn00740 (Riboflavin metabolism)	BiGG: ACP1(FMN); ACP1_FMN; ACP1_FMN_; ACP1e; PHO11|EcoCyc: RXN0-5187|KEGG: R00548|MaizeCyc: RXNBWI-1; RXNBWI-2|MetaCyc: RXN0-5187|Name: FMN hydrolase; Riboflavin-5-phosphate phosphohydrolase (acid optimum); acid phosphatase (FMN); acid phosphatase, (secreted); acidphosphatase-FMN; riboflavin-5-phosphate phosphohydrolase (acid optimum)	PROTEIN_ASSOCIATION:XP_030503050.1	3.1.3.-|3.1.3.102|3.1.3.2		R00548
R_rxn00392_c0	ATP_riboflavin_5_phosphotransferase_c0	cpd00002[c0] + cpd00220[c0] -> cpd00067[c0] + cpd00008[c0] + cpd00050[c0]	( XP_030485177.1 or XP_030483961.1 or XP_030482843.1 or XP_030480221.1 )	0	1000	0	MetaCyc: Adenosylcobamide-Biosynthesis (Adenosylcobamide Biosynthesis); Antibiotic-Biosynthesis (Antibiotic Biosynthesis); Cobalamin-Biosynthesis (Cobamide Biosynthesis); Cobamide-De-Novo-Biosynthesis (Cobamide <i>de novo</i> Biosynthesis); Cofactor-Biosynthesis (Cofactor, Prosthetic Group, Electron Carrier, and Vitamin Biosynthesis); DMB-Biosynthesis (5,6-Dimethylbenzimidazole Biosynthesis); De-…	AraCyc: RIBOFLAVINKIN-RXN|BiGG: FMN1_1; FMN1_2; RBFK; RBFKm|BrachyCyc: RIBOFLAVINKIN-RXN|KEGG: R00549|MetaCyc: RIBOFLAVINKIN-RXN|Name: ATP:riboflavin 5'-phosphotransferase; FK; RFK; Riboflavin kinase; flavokinase; riboflavin kinase; riboflavinkinase	PROTEIN_ASSOCIATION:(XP_030485177.1 or XP_030483961.1 or XP_030482843.1 or XP_030480221.1)	2.7.1.26		R00549
R_rxn00392_d0	ATP_riboflavin_5_phosphotransferase_d0	cpd00220[d0] + cpd00002[d0] -> cpd00067[d0] + cpd00008[d0] + cpd00050[d0]	( XP_030483961.1 or XP_030485177.1 or XP_030480221.1 or XP_030482843.1 )	0	1000	0	MetaCyc: Adenosylcobamide-Biosynthesis (Adenosylcobamide Biosynthesis); Antibiotic-Biosynthesis (Antibiotic Biosynthesis); Cobalamin-Biosynthesis (Cobamide Biosynthesis); Cobamide-De-Novo-Biosynthesis (Cobamide <i>de novo</i> Biosynthesis); Cofactor-Biosynthesis (Cofactor, Prosthetic Group, Electron Carrier, and Vitamin Biosynthesis); DMB-Biosynthesis (5,6-Dimethylbenzimidazole Biosynthesis); De-…	AraCyc: RIBOFLAVINKIN-RXN|BiGG: FMN1_1; FMN1_2; RBFK; RBFKm|BrachyCyc: RIBOFLAVINKIN-RXN|KEGG: R00549|MetaCyc: RIBOFLAVINKIN-RXN|Name: ATP:riboflavin 5'-phosphotransferase; FK; RFK; Riboflavin kinase; flavokinase; riboflavin kinase; riboflavinkinase	PROTEIN_ASSOCIATION:(XP_030483961.1 or XP_030485177.1 or XP_030480221.1 or XP_030482843.1)	2.7.1.26		R00549
R_rxn00394_d0	L_Arginine_amidinohydrolase_d0	cpd00001[d0] + cpd00051[d0] -> cpd00064[d0] + cpd00073[d0]	XP_030489906.1	0	1000	0	MetaCyc: ARG-GLU-PWY (L-arginine degradation VII (arginase 3 pathway)); ARG-PRO-PWY (L-arginine degradation VI (arginase 2 pathway)); ARGASEDEG-PWY (L-arginine degradation I (arginase pathway)); ARGININE-DEG (L-arginine Degradation); Amino-Acid-Biosynthesis (Amino Acid Biosynthesis); Amino-Acid-Degradation (Amino Acid Degradation); CITRULBIO-PWY (L-citrulline biosynthesis); Citrulline-Biosynthesi…	AraCyc: ARGINASE-RXN|BrachyCyc: ARGINASE-RXN|ChlamyCyc: ARGINASE-RXN|KEGG: R00551|MetaCyc: ARGINASE-RXN|Name: ARGN; Arginase; L-Arginine amidinohydrolase; L-arginase; L-arginine amidinohydrolase; arginine amidinase; arginine transamidinase; canavanase	PROTEIN_ASSOCIATION:XP_030489906.1	3.5.3.1	K01476	R00551	Amino acid metabolism	Arginine and proline metabolism	M00029 Urea cycle (4) (1 block missing 4/5)
R_rxn00394_m0	L_Arginine_amidinohydrolase_m0	cpd00001[m0] + cpd00051[m0] -> cpd00064[m0] + cpd00073[m0]	XP_030489906.1	0	1000	0	MetaCyc: ARG-GLU-PWY (L-arginine degradation VII (arginase 3 pathway)); ARG-PRO-PWY (L-arginine degradation VI (arginase 2 pathway)); ARGASEDEG-PWY (L-arginine degradation I (arginase pathway)); ARGININE-DEG (L-arginine Degradation); Amino-Acid-Biosynthesis (Amino Acid Biosynthesis); Amino-Acid-Degradation (Amino Acid Degradation); CITRULBIO-PWY (L-citrulline biosynthesis); Citrulline-Biosynthesi…	AraCyc: ARGINASE-RXN|BrachyCyc: ARGINASE-RXN|ChlamyCyc: ARGINASE-RXN|KEGG: R00551|MetaCyc: ARGINASE-RXN|Name: ARGN; Arginase; L-Arginine amidinohydrolase; L-arginase; L-arginine amidinohydrolase; arginine amidinase; arginine transamidinase; canavanase	PROTEIN_ASSOCIATION:XP_030489906.1	3.5.3.1		R00551
R_rxn00408_c0	CTP_phosphohydrolase_c0	cpd00001[c0] + cpd00052[c0] -> cpd00009[c0] + cpd00067[c0] + cpd00096[c0]	( XP_030507283.1 or XP_030509796.1 or XP_030509797.1 or XP_030506614.1 )	0	1000	0	MetaCyc: Deoxyribonucleotide-Biosynthesis (2'-Deoxyribonucleotide Biosynthesis); Metabolic-Clusters (Metabolic Clusters); Nucleotide-Biosynthesis (Nucleoside and Nucleotide Biosynthesis); PWY-6545 (pyrimidine deoxyribonucleotides <i>de novo</i> biosynthesis III); PWY-7184 (pyrimidine deoxyribonucleotides <i>de novo</i> biosynthesis I); PWY-7198 (pyrimidine deoxyribonucleotides <i>de novo</i> bios…	AraCyc: NUCLEOSIDE-TRIPHOSPHATASE-RXN; RXN-12195|BiGG: NTP5|BrachyCyc: NUCLEOSIDE-TRIPHOSPHATASE-RXN|KEGG: R00569|MetaCyc: NUCLEOSIDE-TRIPHOSPHATASE-RXN; RXN-12195|Name: CTP diphosphohydrolase; CTP phosphohydrolase; nucleoside-triphosphatase (CTP); unspecific diphosphate phosphohydrolase	PROTEIN_ASSOCIATION:(XP_030507283.1 or XP_030509796.1 or XP_030509797.1 or XP_030506614.1)	3.6.1.15|3.6.1.5		R00569
R_rxn00408_g0	CTP_phosphohydrolase_g0	cpd00001[g0] + cpd00052[g0] -> cpd00009[g0] + cpd00067[g0] + cpd00096[g0]	( XP_030506614.1 or XP_030509796.1 or XP_030507283.1 or XP_030509797.1 )	0	1000	0	MetaCyc: Deoxyribonucleotide-Biosynthesis (2'-Deoxyribonucleotide Biosynthesis); Metabolic-Clusters (Metabolic Clusters); Nucleotide-Biosynthesis (Nucleoside and Nucleotide Biosynthesis); PWY-6545 (pyrimidine deoxyribonucleotides <i>de novo</i> biosynthesis III); PWY-7184 (pyrimidine deoxyribonucleotides <i>de novo</i> biosynthesis I); PWY-7198 (pyrimidine deoxyribonucleotides <i>de novo</i> bios…	AraCyc: NUCLEOSIDE-TRIPHOSPHATASE-RXN; RXN-12195|BiGG: NTP5|BrachyCyc: NUCLEOSIDE-TRIPHOSPHATASE-RXN|KEGG: R00569|MetaCyc: NUCLEOSIDE-TRIPHOSPHATASE-RXN; RXN-12195|Name: CTP diphosphohydrolase; CTP phosphohydrolase; nucleoside-triphosphatase (CTP); unspecific diphosphate phosphohydrolase	PROTEIN_ASSOCIATION:(XP_030506614.1 or XP_030509796.1 or XP_030507283.1 or XP_030509797.1)	3.6.1.15|3.6.1.5		R00569
R_rxn00409_c0	ATP_CDP_phosphotransferase_c0	cpd00002[c0] + cpd00096[c0] <=> cpd00008[c0] + cpd00052[c0]	( XP_030500781.1 or XP_030494561.1 or XP_030500783.1 or XP_030494298.1 )	-1000	1000	0	MetaCyc: Nucleotide-Biosynthesis (Nucleoside and Nucleotide Biosynthesis); PWY-7196 (superpathway of pyrimidine ribonucleosides salvage); PWY-7205 (CMP phosphorylation); PYR-NUC-SYN (Pyrimidine Nucleotide Biosynthesis); Pyrimidine-Nucleotide-Salvage (Pyrimidine Nucleotide Salvage)|KEGG: rn00240 (Pyrimidine metabolism)	AraCyc: CDPKIN-RXN; NUCLEOSIDE-DIP-KIN-RXN|BiGG: NDPK3; YNK1_2|BrachyCyc: CDPKIN-RXN; NUCLEOSIDE-DIP-KIN-RXN|KEGG: R00570|MetaCyc: CDPKIN-RXN; NUCLEOSIDE-DIP-KIN-RXN|Name: ATP:CDP phosphotransferase; cdp kinase; nucleoside-diphosphate kinase (ATP:CDP); nucleoside-diphosphatekinase-ATP-CDP	PROTEIN_ASSOCIATION:(XP_030500781.1 or XP_030494561.1 or XP_030500783.1 or XP_030494298.1)	2.7.4.6		R00570
R_rxn00409_d0	ATP_CDP_phosphotransferase_d0	cpd00002[d0] + cpd00096[d0] <=> cpd00008[d0] + cpd00052[d0]	( XP_030494298.1 or XP_030500781.1 or XP_030494561.1 or XP_030500783.1 )	-1000	1000	0	MetaCyc: Nucleotide-Biosynthesis (Nucleoside and Nucleotide Biosynthesis); PWY-7196 (superpathway of pyrimidine ribonucleosides salvage); PWY-7205 (CMP phosphorylation); PYR-NUC-SYN (Pyrimidine Nucleotide Biosynthesis); Pyrimidine-Nucleotide-Salvage (Pyrimidine Nucleotide Salvage)|KEGG: rn00240 (Pyrimidine metabolism)	AraCyc: CDPKIN-RXN; NUCLEOSIDE-DIP-KIN-RXN|BiGG: NDPK3; YNK1_2|BrachyCyc: CDPKIN-RXN; NUCLEOSIDE-DIP-KIN-RXN|KEGG: R00570|MetaCyc: CDPKIN-RXN; NUCLEOSIDE-DIP-KIN-RXN|Name: ATP:CDP phosphotransferase; cdp kinase; nucleoside-diphosphate kinase (ATP:CDP); nucleoside-diphosphatekinase-ATP-CDP	PROTEIN_ASSOCIATION:(XP_030494298.1 or XP_030500781.1 or XP_030494561.1 or XP_030500783.1)	2.7.4.6		R00570
R_rxn00409_m0	ATP_CDP_phosphotransferase_m0	cpd00002[m0] + cpd00096[m0] <=> cpd00008[m0] + cpd00052[m0]	( XP_030494561.1 or XP_030500781.1 or XP_030500783.1 or XP_030494298.1 )	-1000	1000	0	MetaCyc: Nucleotide-Biosynthesis (Nucleoside and Nucleotide Biosynthesis); PWY-7196 (superpathway of pyrimidine ribonucleosides salvage); PWY-7205 (CMP phosphorylation); PYR-NUC-SYN (Pyrimidine Nucleotide Biosynthesis); Pyrimidine-Nucleotide-Salvage (Pyrimidine Nucleotide Salvage)|KEGG: rn00240 (Pyrimidine metabolism)	AraCyc: CDPKIN-RXN; NUCLEOSIDE-DIP-KIN-RXN|BiGG: NDPK3; YNK1_2|BrachyCyc: CDPKIN-RXN; NUCLEOSIDE-DIP-KIN-RXN|KEGG: R00570|MetaCyc: CDPKIN-RXN; NUCLEOSIDE-DIP-KIN-RXN|Name: ATP:CDP phosphotransferase; cdp kinase; nucleoside-diphosphate kinase (ATP:CDP); nucleoside-diphosphatekinase-ATP-CDP	PROTEIN_ASSOCIATION:(XP_030494561.1 or XP_030500781.1 or XP_030500783.1 or XP_030494298.1)	2.7.4.6		R00570
R_rxn00409_n0	ATP_CDP_phosphotransferase_n0	cpd00002[n0] + cpd00096[n0] <=> cpd00008[n0] + cpd00052[n0]	( XP_030494561.1 or XP_030500781.1 or XP_030500783.1 or XP_030494298.1 )	-1000	1000	0	MetaCyc: Nucleotide-Biosynthesis (Nucleoside and Nucleotide Biosynthesis); PWY-7196 (superpathway of pyrimidine ribonucleosides salvage); PWY-7205 (CMP phosphorylation); PYR-NUC-SYN (Pyrimidine Nucleotide Biosynthesis); Pyrimidine-Nucleotide-Salvage (Pyrimidine Nucleotide Salvage)|KEGG: rn00240 (Pyrimidine metabolism)	AraCyc: CDPKIN-RXN; NUCLEOSIDE-DIP-KIN-RXN|BiGG: NDPK3; YNK1_2|BrachyCyc: CDPKIN-RXN; NUCLEOSIDE-DIP-KIN-RXN|KEGG: R00570|MetaCyc: CDPKIN-RXN; NUCLEOSIDE-DIP-KIN-RXN|Name: ATP:CDP phosphotransferase; cdp kinase; nucleoside-diphosphate kinase (ATP:CDP); nucleoside-diphosphatekinase-ATP-CDP	PROTEIN_ASSOCIATION:(XP_030494561.1 or XP_030500781.1 or XP_030500783.1 or XP_030494298.1)	2.7.4.6		R00570
R_rxn00409_x0	ATP_CDP_phosphotransferase_x0	cpd00002[x0] + cpd00096[x0] <=> cpd00008[x0] + cpd00052[x0]	( XP_030494298.1 or XP_030494561.1 or XP_030500781.1 or XP_030500783.1 )	-1000	1000	0	MetaCyc: Nucleotide-Biosynthesis (Nucleoside and Nucleotide Biosynthesis); PWY-7196 (superpathway of pyrimidine ribonucleosides salvage); PWY-7205 (CMP phosphorylation); PYR-NUC-SYN (Pyrimidine Nucleotide Biosynthesis); Pyrimidine-Nucleotide-Salvage (Pyrimidine Nucleotide Salvage)|KEGG: rn00240 (Pyrimidine metabolism)	AraCyc: CDPKIN-RXN; NUCLEOSIDE-DIP-KIN-RXN|BiGG: NDPK3; YNK1_2|BrachyCyc: CDPKIN-RXN; NUCLEOSIDE-DIP-KIN-RXN|KEGG: R00570|MetaCyc: CDPKIN-RXN; NUCLEOSIDE-DIP-KIN-RXN|Name: ATP:CDP phosphotransferase; cdp kinase; nucleoside-diphosphate kinase (ATP:CDP); nucleoside-diphosphatekinase-ATP-CDP	PROTEIN_ASSOCIATION:(XP_030494298.1 or XP_030494561.1 or XP_030500781.1 or XP_030500783.1)	2.7.4.6		R00570
R_rxn00412_c0	UTP_L_glutamine_amido_ligase_ADP_forming_c0	cpd00001[c0] + cpd00002[c0] + cpd00062[c0] + cpd00053[c0] -> cpd00009[c0] + 2 cpd00067[c0] + cpd00008[c0] + cpd00023[c0] + cpd00052[c0]	( XP_030509734.1 or XP_030509737.1 or XP_030509733.1 or XP_030481740.1 or XP_030488728.1 or XP_030481737.1 or XP_030481055.1 or XP_030488730.1 or XP_030510482.1 or XP_030509738.1 or XP_030481738.1 or XP_030481743.1 or XP_030481739.1 or XP_030488729.1 or XP_030509739.1 or XP_030481741.1 or XP_030509740.1 or XP_030509732.1 or XP_030492101.1 or XP_030509735.1 or XP_030481736.1 or XP_030509736.1 )	0	1000	0	MetaCyc: Degradation (Degradation/Utilization/Assimilation); Deoxyribonucleotide-Biosynthesis (2'-Deoxyribonucleotide Biosynthesis); NUCLEO-DEG (Nucleoside and Nucleotide Degradation); Nucleotide-Biosynthesis (Nucleoside and Nucleotide Biosynthesis); PRPP-PWY (superpathway of histidine, purine, and pyrimidine biosynthesis); PWY-7176 (UTP and CTP <i>de novo</i> biosynthesis); PWY-7177 (UTP and CTP…	AraCyc: CTPSYN-RXN|BiGG: CTPS2; URA7_1; URA8_1|BrachyCyc: CTPSYN-RXN|KEGG: R00573|MetaCyc: CTPSYN-RXN|Name: CTP synthase; CTP synthase (glutamine); CTP synthetase; UTP--ammonia ligase; UTP-ammonia ligase; UTP:L-glutamine amido-ligase (ADP-forming); UTP:ammonia ligase (ADP-forming); UTP:ammonia ligase(ADP-forming); ctp synthase; cytidine 5'-triphosphate synthetase; cytidine triphosphate synthetase…	PROTEIN_ASSOCIATION:(XP_030509734.1 or XP_030509737.1 or XP_030509733.1 or XP_030481740.1 or XP_030488728.1 or XP_030481737.1 or XP_030481055.1 or XP_030488730.1 or XP_030510482.1 or XP_030509738.1 or XP_030481738.1 or XP_030481743.1 or XP_030481739.1 or XP_030488729.1 or XP_030509739.1 or XP_030481741.1 or XP_030509740.1 or XP_030509732.1 or XP_030492101.1 or XP_030509735.1 or XP_030481736.1 or …	6.3.4.2		R00573
R_rxn00414_d0	hydrogen_carbonate_L_glutamine_amido_ligase_ADP_forming__carbamate_phosphorylating_d0	cpd00001[d0] + cpd00053[d0] + 2 cpd00002[d0] + cpd00242[d0] -> cpd00009[d0] + 2 cpd00067[d0] + cpd00023[d0] + 2 cpd00008[d0] + cpd00146[d0]	( XP_030479874.1 or ( XP_030510531.1 or XP_030498816.1 ))	0	1000	0	MetaCyc: ARG+POLYAMINE-SYN (superpathway of arginine and polyamine biosynthesis); ARGININE-SYN (L-arginine Biosynthesis); ARGSYN-PWY (L-arginine biosynthesis I (via L-ornithine)); ARGSYNBSUB-PWY (L-arginine biosynthesis II (acetyl cycle)); Amino-Acid-Biosynthesis (Amino Acid Biosynthesis); Deoxyribonucleotide-Biosynthesis (2'-Deoxyribonucleotide Biosynthesis); IND-AMINO-ACID-SYN (Proteinogenic Am…	AraCyc: CARBPSYN-RXN|BiGG: CBPS; CBPSn|BrachyCyc: CARBPSYN-RXN|KEGG: R00575|MetaCyc: CARBPSYN-RXN|Name: CPS; Carbon-dioxide:L-glutamine amido-ligase (ADP-forming,; carbamate-phosphorylating); carbamoyl phosphate synthetase; carbamoyl-phosphate synthase (glutamine-hydrolysing); carbamoyl-phosphate synthase family protein; carbamoyl-phosphate synthetase (glutamine-hydrolysing); carbamoyl-phosphates…	PROTEIN_ASSOCIATION:(XP_030479874.1 or (XP_030510531.1 or XP_030498816.1))	6.3.5.5		R00575
R_rxn00416_c0	L_aspartate_L_glutamine_amido_ligase_AMP_forming_c0	cpd00001[c0] + cpd00002[c0] + cpd00053[c0] + cpd00041[c0] -> cpd00012[c0] + 2 cpd00067[c0] + cpd00018[c0] + cpd00023[c0] + cpd00132[c0]	( XP_030496839.1 or XP_030504599.1 or XP_030496838.1 )	0	1000	0	MetaCyc: ASPARAGINE-BIOSYNTHESIS (L-asparagine biosynthesis I); ASPARAGINE-SYN (L-asparagine Biosynthesis); Amino-Acid-Biosynthesis (Amino Acid Biosynthesis); IND-AMINO-ACID-SYN (Proteinogenic Amino Acid Biosynthesis); PWY0-1325 (superpathway of L-asparagine biosynthesis)|KEGG: rn00250 (Alanine, aspartate and glutamate metabolism); rn01110 (Biosynthesis of secondary metabolites)	AraCyc: ASNSYNB-RXN|BiGG: ASN1; ASN2; ASNS1|BrachyCyc: ASNSYNB-RXN|KEGG: R00578|MetaCyc: ASNSYNB-RXN|Name: AS; AS-B; Asparagine synthase (glutamine-hydrolysing); L-aspartate:L-glutamine amido-ligase (AMP-forming); asparagine synthase (glutamine-hydrolysing); asparagine synthetase (glutamine-hydrolysing); asparagine synthetase B; glutamine-dependent asparagine synthetase	PROTEIN_ASSOCIATION:(XP_030496839.1 or XP_030504599.1 or XP_030496838.1)	6.3.5.4		R00578
R_rxn00420_d0	O_phospho_L_serine_phosphohydrolase_d0	cpd00001[d0] + cpd00738[d0] <=> cpd00009[d0] + cpd00054[d0]	( XP_030480850.1 or XP_030480851.1 or XP_030480852.1 )	-1000	1000	0	MetaCyc: Amino-Acid-Biosynthesis (Amino Acid Biosynthesis); Degradation (Degradation/Utilization/Assimilation); IND-AMINO-ACID-SYN (Proteinogenic Amino Acid Biosynthesis); Noncarbon-Nutrients (Inorganic Nutrient Metabolism); SER-GLYSYN-PWY (superpathway of L-serine and glycine biosynthesis I); SERINE-BIOSYNTHESIS (L-serine Biosynthesis); SERSYN-PWY (L-serine biosynthesis I); SULFATE-CYS-PWY (supe…	AraCyc: PSERPHOSPHA-RXN; RXN0-5114|BiGG: PSP_L; PSP_Lpp; SER2|BrachyCyc: PSERPHOSPHA-RXN; RXN0-5114|KEGG: R00582|MetaCyc: PSERPHOSPHA-RXN; RXN0-5114|Name: L-O-Phosphoserine phosphohydrolase; O-phospho-L-serine phosphohydrolase; Phosphoserine phosphatase; phospho-L-serine phosphatase; phosphoserine phosphatase (L-serine); phosphoserinephosphatase-L-serine	PROTEIN_ASSOCIATION:(XP_030480850.1 or XP_030480851.1 or XP_030480852.1)	3.1.3.3		R00582
R_rxn00423_c0	acetyl_CoA_L_serine_O_acetyltransferase_c0	cpd00022[c0] + cpd00054[c0] -> cpd00010[c0] + cpd00722[c0]	( XP_030485905.1 or XP_030488920.1 or XP_030487769.1 or XP_030503635.1 or XP_030494019.1 or XP_030510884.1 or XP_030488114.1 or XP_030485906.1 or XP_030490115.1 or XP_030503636.1 or XP_030489809.1 )	0	1000	0	MetaCyc: Amino-Acid-Biosynthesis (Amino Acid Biosynthesis); Antibiotic-Biosynthesis (Antibiotic Biosynthesis); CYSTEINE-SYN (L-cysteine Biosynthesis); CYSTSYN-PWY (L-cysteine biosynthesis I); Degradation (Degradation/Utilization/Assimilation); Detoxification (Detoxification); IND-AMINO-ACID-SYN (Proteinogenic Amino Acid Biosynthesis); Noncarbon-Nutrients (Inorganic Nutrient Metabolism); Other-Ami…	AraCyc: SERINE-O-ACETTRAN-RXN|BiGG: SERAT; SERATi; U48|BrachyCyc: SERINE-O-ACETTRAN-RXN|KEGG: R00586|MetaCyc: SERINE-O-ACETTRAN-RXN|Name: L-serine acetyltransferase; SATase; acetyl-CoA:L-serine O-acetyltransferase; serine O-acetyltransferase; serine O-acetyltransferase, irreversible; serine acetyltransferase; serine transacetylase; serineO-acetyltransferase	PROTEIN_ASSOCIATION:(XP_030485905.1 or XP_030488920.1 or XP_030487769.1 or XP_030503635.1 or XP_030494019.1 or XP_030510884.1 or XP_030488114.1 or XP_030485906.1 or XP_030490115.1 or XP_030503636.1 or XP_030489809.1)	2.3.1.30	K00640	R00586	Amino acid metabolism	Cysteine and methionine metabolism	M00021 Cysteine biosynthesis, serine => cysteine (3) (complete 2/2)
R_rxn00423_d0	acetyl_CoA_L_serine_O_acetyltransferase_d0	cpd00022[d0] + cpd00054[d0] -> cpd00010[d0] + cpd00722[d0]	( XP_030490115.1 or XP_030503636.1 or XP_030489809.1 or XP_030485906.1 or XP_030488114.1 or XP_030510884.1 or XP_030494019.1 or XP_030487769.1 or XP_030503635.1 or XP_030485905.1 or XP_030488920.1 )	0	1000	0	MetaCyc: Amino-Acid-Biosynthesis (Amino Acid Biosynthesis); Antibiotic-Biosynthesis (Antibiotic Biosynthesis); CYSTEINE-SYN (L-cysteine Biosynthesis); CYSTSYN-PWY (L-cysteine biosynthesis I); Degradation (Degradation/Utilization/Assimilation); Detoxification (Detoxification); IND-AMINO-ACID-SYN (Proteinogenic Amino Acid Biosynthesis); Noncarbon-Nutrients (Inorganic Nutrient Metabolism); Other-Ami…	AraCyc: SERINE-O-ACETTRAN-RXN|BiGG: SERAT; SERATi; U48|BrachyCyc: SERINE-O-ACETTRAN-RXN|KEGG: R00586|MetaCyc: SERINE-O-ACETTRAN-RXN|Name: L-serine acetyltransferase; SATase; acetyl-CoA:L-serine O-acetyltransferase; serine O-acetyltransferase; serine O-acetyltransferase, irreversible; serine acetyltransferase; serine transacetylase; serineO-acetyltransferase	PROTEIN_ASSOCIATION:(XP_030490115.1 or XP_030503636.1 or XP_030489809.1 or XP_030485906.1 or XP_030488114.1 or XP_030510884.1 or XP_030494019.1 or XP_030487769.1 or XP_030503635.1 or XP_030485905.1 or XP_030488920.1)	2.3.1.30	K00640	R00586	Amino acid metabolism	Cysteine and methionine metabolism	M00021 Cysteine biosynthesis, serine => cysteine (3) (complete 2/2)
R_rxn00423_m0	acetyl_CoA_L_serine_O_acetyltransferase_m0	cpd00022[m0] + cpd00054[m0] -> cpd00010[m0] + cpd00722[m0]	( XP_030510884.1 or XP_030494019.1 or XP_030490115.1 or XP_030489809.1 or XP_030503636.1 or XP_030485906.1 or XP_030488114.1 or XP_030485905.1 or XP_030488920.1 or XP_030487769.1 or XP_030503635.1 )	0	1000	0	MetaCyc: Amino-Acid-Biosynthesis (Amino Acid Biosynthesis); Antibiotic-Biosynthesis (Antibiotic Biosynthesis); CYSTEINE-SYN (L-cysteine Biosynthesis); CYSTSYN-PWY (L-cysteine biosynthesis I); Degradation (Degradation/Utilization/Assimilation); Detoxification (Detoxification); IND-AMINO-ACID-SYN (Proteinogenic Amino Acid Biosynthesis); Noncarbon-Nutrients (Inorganic Nutrient Metabolism); Other-Ami…	AraCyc: SERINE-O-ACETTRAN-RXN|BiGG: SERAT; SERATi; U48|BrachyCyc: SERINE-O-ACETTRAN-RXN|KEGG: R00586|MetaCyc: SERINE-O-ACETTRAN-RXN|Name: L-serine acetyltransferase; SATase; acetyl-CoA:L-serine O-acetyltransferase; serine O-acetyltransferase; serine O-acetyltransferase, irreversible; serine acetyltransferase; serine transacetylase; serineO-acetyltransferase	PROTEIN_ASSOCIATION:(XP_030510884.1 or XP_030494019.1 or XP_030490115.1 or XP_030489809.1 or XP_030503636.1 or XP_030485906.1 or XP_030488114.1 or XP_030485905.1 or XP_030488920.1 or XP_030487769.1 or XP_030503635.1)	2.3.1.30		R00586
R_rxn00424_x0	L_Serine_glyoxylate_aminotransferase_x0	cpd00040[x0] + cpd00054[x0] <=> cpd00033[x0] + cpd00145[x0]	XP_030482578.1	-1000	1000	0	MetaCyc: Amino-Acid-Biosynthesis (Amino Acid Biosynthesis); C1-COMPOUNDS (C1 Compound Utilization and Assimilation); Degradation (Degradation/Utilization/Assimilation); Energy-Metabolism (Generation of Precursor Metabolite and Energy); Formaldehyde-Assimilation (Formaldehyde Assimilation); IND-AMINO-ACID-SYN (Proteinogenic Amino Acid Biosynthesis); PWY-1622 (formaldehyde assimilation I (serine pa…	AraCyc: SERINE--GLYOXYLATE-AMINOTRANSFERASE-RXN; SERINE-GLYOXYLATE-AMINOTRANSFERASE-RXN|BrachyCyc: SERINE--GLYOXYLATE-AMINOTRANSFERASE-RXN; SERINE-GLYOXYLATE-AMINOTRANSFERASE-RXN|ChlamyCyc: SERINE-GLYOXYLATE-AMINOTRANSFERASE-RXN|KEGG: R00588|MetaCyc: SERINE--GLYOXYLATE-AMINOTRANSFERASE-RXN; SERINE-GLYOXYLATE-AMINOTRANSFERASE-RXN|Name: L-Serine:glyoxylate aminotransferase; L-serine:glyoxylate amin…	PROTEIN_ASSOCIATION:XP_030482578.1	2.6.1.45		R00588
R_rxn00425_c0	serine_racemase_c0	cpd00054[c0] <=> cpd00550[c0]	( XP_030500711.1 or XP_030500712.1 or XP_030500710.1 )	-1000	1000	0	MetaCyc: Amino-Acid-Biosynthesis (Amino Acid Biosynthesis); Amino-Acid-Degradation (Amino Acid Degradation); Antibiotic-Resistance (Antibiotic Resistance); Cell-Structure-Biosynthesis (Cell Structure Biosynthesis); Cell-Wall-Biosynthesis (Cell Wall Biosynthesis); D-Amino-Acid-Degradation (D-Amino Acid Degradation); Degradation (Degradation/Utilization/Assimilation); Detoxification (Detoxification…	AraCyc: 5.1.1.18-RXN|BrachyCyc: 5.1.1.18-RXN|CornCyc: 5.1.1.18-RXN|KEGG: R00589|MetaCyc: 5.1.1.18-RXN|Name: L-2-Amino-3-hydroxypropionic acid racemase; SRR; Serine racemase; serine racemase	PROTEIN_ASSOCIATION:(XP_030500711.1 or XP_030500712.1 or XP_030500710.1)	5.1.1.10|5.1.1.18		R00589
R_rxn00437_c0	ATP_thiamine_diphosphate_phosphotransferase_c0	cpd00002[c0] + cpd00056[c0] <=> cpd00008[c0] + cpd01937[c0]	Unknown	-1000	1000	0	MetaCyc: Cofactor-Biosynthesis (Cofactor, Prosthetic Group, Electron Carrier, and Vitamin Biosynthesis); PWY-7369 (thiamine triphosphate metabolism); Thiamine-Biosynthesis (Thiamine Biosynthesis); Vitamin-Biosynthesis (Vitamin Biosynthesis)|KEGG: rn00730 (Thiamine metabolism)	AlgaGEM: R_R00616_c|AraCyc: THIAMIN-DIPHOSPHATE-KINASE-RXN|BiGG: THI80_2; TMDPPK|KEGG: R00616|MetaCyc: THIAMIN-DIPHOSPHATE-KINASE-RXN|Name: ATP:thiamin-diphosphate phosphotransferase; ATP:thiamine-diphosphate phosphotransferase; TDP kinase; Thiamine pyrophosphokinase; protein bound thiamin diphosphate:ATP phosphoryltransferase; thiamin diphosphate kinase; thiamin diphosphate phosphotransferase; t…	PROTEIN_ASSOCIATION:Unknown	2.7.4.15|2.7.6.2		R00616
R_rxn00439_c0	Thiamin_triphosphate_phosphohydrolase_c0	cpd00001[c0] + cpd01937[c0] -> cpd00009[c0] + cpd00067[c0] + cpd00056[c0]	Unknown	0	1000	0	MetaCyc: Cofactor-Biosynthesis (Cofactor, Prosthetic Group, Electron Carrier, and Vitamin Biosynthesis); PWY-7369 (thiamine triphosphate metabolism); Thiamine-Biosynthesis (Thiamine Biosynthesis); Vitamin-Biosynthesis (Vitamin Biosynthesis)|KEGG: rn00730 (Thiamine metabolism)	KEGG: R00618|MetaCyc: THIAMIN-TRIPHOSPHATASE-RXN|TS_Athaliana: rxn587_g; rxn587_m|Name: Thiamin-triphosphate phosphohydrolase; thiamine-triphosphatase; thiamine-triphosphate phosphohydrolase	PROTEIN_ASSOCIATION:Unknown	3.6.1.28		R00618
R_rxn00440_c0	ATP_thiamine_diphosphotransferase_c0	cpd00002[c0] + cpd00305[c0] -> cpd00067[c0] + cpd00018[c0] + cpd00056[c0]	( XP_030479368.1 or XP_030503446.1 or XP_030503445.1 or XP_030503444.1 or XP_030479427.1 or XP_030479523.1 or XP_030503448.1 or XP_030479558.1 or XP_030479613.1 or XP_030479488.1 or XP_030479332.1 or XP_030479299.1 or XP_030479457.1 or XP_030503447.1 or XP_030479263.1 )	0	1000	0	MetaCyc: Cofactor-Biosynthesis (Cofactor, Prosthetic Group, Electron Carrier, and Vitamin Biosynthesis); PWY-6898 (thiamine salvage III); PWY-6907 (thiamine diphosphate biosynthesis III (Staphylococcus)); PWY-6908 (thiamine diphosphate biosynthesis IV (eukaryotes)); PWY-7356 (thiamine salvage IV (yeast)); THISYNARA-PWY (superpathway of thiamine diphosphate biosynthesis III (eukaryotes)); Thiamin-…	AraCyc: THIAMIN-PYROPHOSPHOKINASE-RXN|BiGG: THI80_1; TMDPK|BrachyCyc: THIAMIN-PYROPHOSPHOKINASE-RXN|KEGG: R00619|MetaCyc: THIAMIN-PYROPHOSPHOKINASE-RXN|Name: ATP:thiamin pyrophosphotransferase; ATP:thiamine diphosphotransferase; TPTase; Thiamine pyrophosphokinase; thiamin kinase; thiamin pyrophosphokinase; thiamin pyrophosphotransferase; thiamin:ATP pyrophosphotransferase; thiamine diphosphokinas…	PROTEIN_ASSOCIATION:(XP_030479368.1 or XP_030503446.1 or XP_030503445.1 or XP_030503444.1 or XP_030479427.1 or XP_030479523.1 or XP_030503448.1 or XP_030479558.1 or XP_030479613.1 or XP_030479488.1 or XP_030479332.1 or XP_030479299.1 or XP_030479457.1 or XP_030503447.1 or XP_030479263.1)	2.7.6.2		R00619
R_rxn00443_c0	L-Galactono-1,4-lactone:ferricytochrome-c oxidoreductase_c0	2 cpd00109[c0] + 1 cpd00820[c0] <=> 1 cpd00059[c0] + 3 cpd00067[c0] + 2 cpd00110[c0]	Unknown	-1000	1000	0	KEGG: rn00053 (Ascorbate and aldarate metabolism); rn01110 (Biosynthesis of secondary metabolites)	AlgaGEM: R_R00640_c|AraGEM: R_R00640_c|KEGG: R00640|Maize_C4GEM: R_R00640_c|iRS1597: R00640_c|Name: L-Galactono-1,4-lactone:ferricytochrome-c oxidoreductase	0	1.3.2.3	K00225	R00640	Carbohydrate metabolism	Other carbohydrate metabolism	M00114 Ascorbate biosynthesis, plants, fructose-6P => ascorbate (8) (complete 8/8)
R_rxn00451_c0	S_Adenosyl_L_methionine_L_methionine_S_methyltransferase_c0	cpd00017[c0] + cpd00060[c0] <=> cpd00019[c0] + cpd02027[c0]	( XP_030486442.1 or XP_030510679.1 or XP_030496565.1 or XP_030507037.1 )	-1000	1000	0	MetaCyc: Amino-Acid-Biosynthesis (Amino Acid Biosynthesis); Dimethylsulfoniopropionate-Biosynthesis (Dimethylsulfoniopropanoate Biosynthesis); IND-AMINO-ACID-SYN (Proteinogenic Amino Acid Biosynthesis); METHIONINE-SYN (L-methionine Biosynthesis); Metabolic-Regulators (Metabolic Regulator Biosynthesis); Methionine-Salvage (L-methionine Salvage); Organic-solutes-Biosynthesis (Organic Solute Biosynt…	AraCyc: METHIONINE-S-METHYLTRANSFERASE-RXN|BrachyCyc: METHIONINE-S-METHYLTRANSFERASE-RXN|CornCyc: METHIONINE-S-METHYLTRANSFERASE-RXN|KEGG: R00649|MetaCyc: METHIONINE-S-METHYLTRANSFERASE-RXN|Name: S-Adenosyl-L-methionine:L-methionine S-methyltransferase; S-adenosyl methionine:methionine methyl transferase; S-adenosyl-L-methionine:L-methionine S-methyltransferase; S-adenosylmethionine transmethylas…	PROTEIN_ASSOCIATION:(XP_030486442.1 or XP_030510679.1 or XP_030496565.1 or XP_030507037.1)	2.1.1.12		R00649
R_rxn00452_c0	S_Adenosyl_L_methionine_L_homocysteine_S_methyltransferase_c0	cpd00017[c0] + cpd00135[c0] -> cpd00067[c0] + cpd00060[c0] + cpd00019[c0]	( XP_030508814.1 or XP_030497038.1 or XP_030487081.1 )	0	1000	0	KEGG: rn00270 (Cysteine and methionine metabolism); rn01110 (Biosynthesis of secondary metabolites)	AraCyc: HOMOCYSTEINE-S-METHYLTRANSFERASE-RXN|BiGG: HCYSMT; MHT1; SAM4|BrachyCyc: HOMOCYSTEINE-S-METHYLTRANSFERASE-RXN|KEGG: R00650|MetaCyc: HOMOCYSTEINE-S-METHYLTRANSFERASE-RXN|Name: S-Adenosyl-L-methionine:L-homocysteine S-methyltransferase; S-adenosyl-L-methionine:L-homocysteine S-methyltransferase; homocysteine S-methyltransferase	PROTEIN_ASSOCIATION:(XP_030508814.1 or XP_030497038.1 or XP_030487081.1)	2.1.1.10		R00650
R_rxn00454_c0	L_Methionine_glyoxylate_aminotransferase_c0	cpd00060[c0] + cpd00040[c0] <=> cpd00033[c0] + cpd00869[c0]	Unknown	-1000	1000	0	null	AraCyc: R15-RXN|CornCyc: R15-RXN|KEGG: R00652|MaizeCyc: R15-RXN|MetaCyc: METHIONINE--GLYOXYLATE-TRANSAMINASE-RXN|Name: L-Methionine:glyoxylate aminotransferase; L-methionine:glyoxylate aminotransferase; MGAT; methionine-glyoxylate aminotransferase; methionine-glyoxylate transaminase	PROTEIN_ASSOCIATION:Unknown	2.6.1.73		R00652
R_rxn00456_c0	L_methionine_methanethiol_lyase_deaminating2_oxobutanoate_forming_c0	cpd00001[c0] + cpd00060[c0] -> cpd00013[c0] + cpd00094[c0] + cpd00324[c0]	( XP_030493008.1 or XP_030493009.1 )	0	1000	0	MetaCyc: Degradation (Degradation/Utilization/Assimilation); Noncarbon-Nutrients (Inorganic Nutrient Metabolism); PWY-7793 (dimethyl sulfide biosynthesis from methionine); Sulfur-Metabolism (Sulfur Compound Metabolism)|KEGG: rn00270 (Cysteine and methionine metabolism)	AraCyc: METHIONINE-GAMMA-LYASE-RXN|BiGG: METGL|BrachyCyc: METHIONINE-GAMMA-LYASE-RXN|KEGG: R00654|MetaCyc: METHIONINE-GAMMA-LYASE-RXN|Name: L-Methionine methanethiol-lyase (deaminating); L-methioninase; L-methionine gamma-lyase; L-methionine methanethiol-lyase (deaminating); L-methionine methanethiol-lyase (deaminating, 2-oxobutanoate-forming); L-methionine methanethiol-lyase (deaminating;2-oxobu…	PROTEIN_ASSOCIATION:(XP_030493008.1 or XP_030493009.1)	4.4.1.11		R00654
R_rxn00459_c0	2_phospho_D_glycerate_hydro_lyase_phosphoenolpyruvate_forming_c0	cpd00482[c0] <=> cpd00001[c0] + cpd00061[c0]	( XP_030493203.1 or XP_030503827.1 or XP_030497731.1 or XP_030490964.1 or XP_030491734.1 or XP_030493361.1 or XP_030479390.1 or XP_030490070.1 )	-1000	1000	0	MetaCyc: ANAEROFRUCAT-PWY (homolactic fermentation); ANAGLYCOLYSIS-PWY (glycolysis III (from glucose)); Acetate-Formation (Fermentation to Acetate); Alcohol-Biosynthesis (Fermentation to Alcohols); C1-COMPOUNDS (C1 Compound Utilization and Assimilation); CARBO-BIOSYNTHESIS (Sugar Biosynthesis); CARBOXYLATES-DEG (Carboxylate Degradation); Carbohydrates-Biosynthesis (Carbohydrate Biosynthesis); Car…	AraCyc: 2PGADEHYDRAT-RXN|BiGG: ENO; ENO1; ENO2; ERR1_1; ERR1_2; ERR2|BrachyCyc: 2PGADEHYDRAT-RXN|KEGG: R00658|MetaCyc: 2PGADEHYDRAT-RXN|Name: 14-3-2-protein; 2-Phospho-D-glucerate hydro-lyase; 2-Phospho-D-glycerate hydro-lyase; 2-phospho-D-glycerate hydro-lyase; 2-phospho-D-glycerate hydro-lyase (phosphoenolpyruvate-forming); 2-phosphoglycerate dehydratase; 2-phosphoglycerate enolase; 2-phosphogl…	PROTEIN_ASSOCIATION:(XP_030493203.1 or XP_030503827.1 or XP_030497731.1 or XP_030490964.1 or XP_030491734.1 or XP_030493361.1 or XP_030479390.1 or XP_030490070.1)	4.2.1.11	K01689	R00658	Carbohydrate metabolism	Central carbohydrate metabolism	M00001 Glycolysis (Embden-Meyerhof pathway), glucose => pyruvate (12) (complete 9/9)
R_rxn00459_d0	2_phospho_D_glycerate_hydro_lyase_phosphoenolpyruvate_forming_d0	cpd00482[d0] <=> cpd00001[d0] + cpd00061[d0]	( XP_030491734.1 or XP_030490964.1 or XP_030497731.1 or XP_030503827.1 or XP_030493203.1 or XP_030490070.1 or XP_030493361.1 or XP_030479390.1 )	-1000	1000	0	MetaCyc: ANAEROFRUCAT-PWY (homolactic fermentation); ANAGLYCOLYSIS-PWY (glycolysis III (from glucose)); Acetate-Formation (Fermentation to Acetate); Alcohol-Biosynthesis (Fermentation to Alcohols); C1-COMPOUNDS (C1 Compound Utilization and Assimilation); CARBO-BIOSYNTHESIS (Sugar Biosynthesis); CARBOXYLATES-DEG (Carboxylate Degradation); Carbohydrates-Biosynthesis (Carbohydrate Biosynthesis); Car…	AraCyc: 2PGADEHYDRAT-RXN|BiGG: ENO; ENO1; ENO2; ERR1_1; ERR1_2; ERR2|BrachyCyc: 2PGADEHYDRAT-RXN|KEGG: R00658|MetaCyc: 2PGADEHYDRAT-RXN|Name: 14-3-2-protein; 2-Phospho-D-glucerate hydro-lyase; 2-Phospho-D-glycerate hydro-lyase; 2-phospho-D-glycerate hydro-lyase; 2-phospho-D-glycerate hydro-lyase (phosphoenolpyruvate-forming); 2-phosphoglycerate dehydratase; 2-phosphoglycerate enolase; 2-phosphogl…	PROTEIN_ASSOCIATION:(XP_030491734.1 or XP_030490964.1 or XP_030497731.1 or XP_030503827.1 or XP_030493203.1 or XP_030490070.1 or XP_030493361.1 or XP_030479390.1)	4.2.1.11		R00658
R_rxn00459_n0	2_phospho_D_glycerate_hydro_lyase_phosphoenolpyruvate_forming_n0	cpd00482[n0] <=> cpd00001[n0] + cpd00061[n0]	( XP_030490070.1 or XP_030479390.1 or XP_030493361.1 or XP_030503827.1 or XP_030497731.1 or XP_030493203.1 or XP_030491734.1 or XP_030490964.1 )	-1000	1000	0	MetaCyc: ANAEROFRUCAT-PWY (homolactic fermentation); ANAGLYCOLYSIS-PWY (glycolysis III (from glucose)); Acetate-Formation (Fermentation to Acetate); Alcohol-Biosynthesis (Fermentation to Alcohols); C1-COMPOUNDS (C1 Compound Utilization and Assimilation); CARBO-BIOSYNTHESIS (Sugar Biosynthesis); CARBOXYLATES-DEG (Carboxylate Degradation); Carbohydrates-Biosynthesis (Carbohydrate Biosynthesis); Car…	AraCyc: 2PGADEHYDRAT-RXN|BiGG: ENO; ENO1; ENO2; ERR1_1; ERR1_2; ERR2|BrachyCyc: 2PGADEHYDRAT-RXN|KEGG: R00658|MetaCyc: 2PGADEHYDRAT-RXN|Name: 14-3-2-protein; 2-Phospho-D-glucerate hydro-lyase; 2-Phospho-D-glycerate hydro-lyase; 2-phospho-D-glycerate hydro-lyase; 2-phospho-D-glycerate hydro-lyase (phosphoenolpyruvate-forming); 2-phosphoglycerate dehydratase; 2-phosphoglycerate enolase; 2-phosphogl…	PROTEIN_ASSOCIATION:(XP_030490070.1 or XP_030479390.1 or XP_030493361.1 or XP_030503827.1 or XP_030497731.1 or XP_030493203.1 or XP_030491734.1 or XP_030490964.1)	4.2.1.11		R00658
R_rxn00469_c0	N2_Acetyl_L_ornithine_amidohydrolase_c0	cpd00001[c0] + cpd00342[c0] <=> cpd00029[c0] + cpd00064[c0]	( XP_030509604.1 or XP_030501138.1 )	-1000	1000	0	MetaCyc: ARG+POLYAMINE-SYN (superpathway of arginine and polyamine biosynthesis); ARGININE-SYN (L-arginine Biosynthesis); ARGSYN-PWY (L-arginine biosynthesis I (via L-ornithine)); Amino-Acid-Biosynthesis (Amino Acid Biosynthesis); GLUTORN-PWY (L-ornithine biosynthesis I); IND-AMINO-ACID-SYN (Proteinogenic Amino Acid Biosynthesis); L-Ornithine-Biosynthesis (L-Ornithine Biosynthesis); Other-Amino-A…	AraCyc: ACETYLORNDEACET-RXN|ChlamyCyc: ACETYLORNDEACET-RXN|CornCyc: ACETYLORNDEACET-RXN|KEGG: R00669|MetaCyc: ACETYLORNDEACET-RXN|Name: 2-N-acetyl-L-ornithine amidohydrolase; Acetylornithinase; Acetylornithine deacetylase; N-acetylornithinase; N2-Acetyl-L-ornithine amidohydrolase; N2-acetyl-L-ornithine amidohydrolase; acetylornithine deacetylase	PROTEIN_ASSOCIATION:(XP_030509604.1 or XP_030501138.1)	3.5.1.14|3.5.1.16		R00669
R_rxn00469_d0	N2-Acetyl-L-ornithine amidohydrolase_d0	1 cpd00001[d0] + 1 cpd00342[d0] <=> 1 cpd00029[d0] + 1 cpd00064[d0]		-1000	1000	0	KEGG: rn00330 (Arginine and proline metabolism); rn01110 (Biosynthesis of secondary metabolites); rn01210 (2-Oxocarboxylic acid metabolism); rn01230 (Biosynthesis of amino acids)	AraCyc: ACETYLORNDEACET-RXN|ChlamyCyc: ACETYLORNDEACET-RXN|CornCyc: ACETYLORNDEACET-RXN|KEGG: R00669|MetaCyc: ACETYLORNDEACET-RXN|Name: 2-N-acetyl-L-ornithine amidohydrolase; Acetylornithinase; Acetylornithine deacetylase; N-acetylornithinase; N2-Acetyl-L-ornithine amidohydrolase; N2-acetyl-L-ornithine amidohydrolase; acetylornithine deacetylase	null	3.5.1.14|3.5.1.16		R00669	Amino acid metabolism	Arginine and proline metabolism	M00028 Ornithine biosynthesis, glutamate => ornithine (7) (complete 4/4)
R_rxn00478_d0	L-tryptophan:oxygen 2,3-oxidoreductase (decyclizing)_d0	1 cpd00007[d0] + 1 cpd00065[d0] -> 1 cpd01749[d0]		0	1000	0	KEGG: rn00380 (Tryptophan metabolism)	AlgaGEM: R_R00678_c|BiGG: TRPO2; YJR078W|JP_Creinhardtii_MSB: R_TRP23OR|KEGG: R00678|iIN800: YJR078W|Name: Indoleamine 2,3-dioxygenase family protein; L-tryptophan:oxygen 2,3-oxidoreductase (decyclizing)	null	1.13.11.11|1.13.11.52	K00453	R00678	Amino acid metabolism	Aromatic amino acid metabolism	M00038 Tryptophan metabolism, tryptophan => kynurenine => 2-aminomuconate (1) (incomplete 1/7)
R_rxn00484_d0	L-Tryptophan decarboxy-lyase_d0	1 cpd00065[d0] + 1 cpd00067[d0] -> 1 cpd00011[d0] + 1 cpd00318[d0]		0	1000	0	KEGG: rn00380 (Tryptophan metabolism); rn00901 (Indole alkaloid biosynthesis); rn01110 (Biosynthesis of secondary metabolites)	AraCyc: AROMATIC-L-AMINO-ACID-DECARBOXYLASE-RXN|BrachyCyc: AROMATIC-L-AMINO-ACID-DECARBOXYLASE-RXN|ChlamyCyc: AROMATIC-L-AMINO-ACID-DECARBOXYLASE-RXN|KEGG: R00685|MetaCyc: AROMATIC-L-AMINO-ACID-DECARBOXYLASE-RXN|Name: Aromatic-L-amino-acid decarboxylase; DOPA decarboxylase; Hydroxytryptophan decarboxylase; L-Tryptophan decarboxy-lyase; Tryptophan decarboxylase	null	4.1.1.105|4.1.1.28	K01593	R00685	Amino acid metabolism	Aromatic amino acid metabolism	M00936 Melatonin biosynthesis, plants, tryptophan => serotonin => melatonin (5) (complete 4/4)
R_rxn00490_d0	L-arogenate hydro-lyase (decarboxylating; L-phenylalanine-forming)_d0	1 cpd00067[d0] + 1 cpd00616[d0] -> 1 cpd00001[d0] + 1 cpd00011[d0] + 1 cpd00066[d0]		0	1000	0	KEGG: rn00400 (Phenylalanine, tyrosine and tryptophan biosynthesis)	AraCyc: CARBOXYCYCLOHEXADIENYL-DEHYDRATASE-RXN|BrachyCyc: CARBOXYCYCLOHEXADIENYL-DEHYDRATASE-RXN|ChlamyCyc: CARBOXYCYCLOHEXADIENYL-DEHYDRATASE-RXN|KEGG: R00691|MetaCyc: CARBOXYCYCLOHEXADIENYL-DEHYDRATASE-RXN|Name: L-Arogenate hydro-lyase (decarboxylating); L-arogenate hydro-lyase (decarboxylating); L-arogenate hydro-lyase (decarboxylating, L-phenylalanine-forming); L-arogenate hydro-lyase (decarb…	null	4.2.1.51|4.2.1.91	K05359	R00691	Amino acid metabolism	Aromatic amino acid metabolism	M00910 Phenylalanine biosynthesis, chorismate => arogenate => phenylalanine (2) (1 block missing 2/3)
R_rxn00493_c0	L_Phenylalanine_2_oxoglutarate_aminotransferase_c0	cpd00024[c0] + cpd00066[c0] <=> cpd00023[c0] + cpd00143[c0]	( XP_030480786.1 or XP_030480902.1 or XP_030480794.1 or XP_030480910.1 or XP_030479668.1 or XP_030480920.1 or XP_030496651.1 or XP_030483006.1 or XP_030499017.1 or XP_030496650.1 or XP_030483244.1 )	-1000	1000	0	MetaCyc: ALL-CHORISMATE-PWY (superpathway of chorismate metabolism); ANAPHENOXI-PWY (L-phenylalanine degradation II (anaerobic)); AROMATIC-COMPOUNDS-DEGRADATION (Aromatic Compound Degradation); Amino-Acid-Biosynthesis (Amino Acid Biosynthesis); Amino-Acid-Degradation (Amino Acid Degradation); BENZCOA-PWY (anaerobic aromatic compound degradation (<i>Thauera aromatica</i>)); COMPLETE-ARO-PWY (super…	AraCyc: PHEAMINOTRANS-RXN; RXN-10814|BiGG: ARO9_1; PHETA1|BrachyCyc: PHEAMINOTRANS-RXN|KEGG: R00694|MetaCyc: PHEAMINOTRANS-RXN; RXN-10814|Name: L-Phenylalanine:2-oxoglutarate aminotransferase; L-phenylalanine aminotransferase; aminotransferase; phenylalanine aminotransferase; phenylalanine transaminase; phenylalaninetransaminase	PROTEIN_ASSOCIATION:(XP_030480786.1 or XP_030480902.1 or XP_030480794.1 or XP_030480910.1 or XP_030479668.1 or XP_030480920.1 or XP_030496651.1 or XP_030483006.1 or XP_030499017.1 or XP_030496650.1 or XP_030483244.1)	2.6.1.1|2.6.1.5|2.6.1.57|2.6.1.58|2.6.1.9		R00694
R_rxn00493_d0	L_Phenylalanine_2_oxoglutarate_aminotransferase_d0	cpd00024[d0] + cpd00066[d0] <=> cpd00023[d0] + cpd00143[d0]	( XP_030483244.1 or XP_030499017.1 or XP_030496650.1 or XP_030483006.1 or XP_030480920.1 or XP_030479668.1 or XP_030496651.1 or XP_030480902.1 or XP_030480794.1 or XP_030480910.1 or XP_030480786.1 )	-1000	1000	0	MetaCyc: ALL-CHORISMATE-PWY (superpathway of chorismate metabolism); ANAPHENOXI-PWY (L-phenylalanine degradation II (anaerobic)); AROMATIC-COMPOUNDS-DEGRADATION (Aromatic Compound Degradation); Amino-Acid-Biosynthesis (Amino Acid Biosynthesis); Amino-Acid-Degradation (Amino Acid Degradation); BENZCOA-PWY (anaerobic aromatic compound degradation (<i>Thauera aromatica</i>)); COMPLETE-ARO-PWY (super…	AraCyc: PHEAMINOTRANS-RXN; RXN-10814|BiGG: ARO9_1; PHETA1|BrachyCyc: PHEAMINOTRANS-RXN|KEGG: R00694|MetaCyc: PHEAMINOTRANS-RXN; RXN-10814|Name: L-Phenylalanine:2-oxoglutarate aminotransferase; L-phenylalanine aminotransferase; aminotransferase; phenylalanine aminotransferase; phenylalanine transaminase; phenylalaninetransaminase	PROTEIN_ASSOCIATION:(XP_030483244.1 or XP_030499017.1 or XP_030496650.1 or XP_030483006.1 or XP_030480920.1 or XP_030479668.1 or XP_030496651.1 or XP_030480902.1 or XP_030480794.1 or XP_030480910.1 or XP_030480786.1)	2.6.1.1|2.6.1.5|2.6.1.57|2.6.1.58|2.6.1.9		R00694
R_rxn00493_m0	L_Phenylalanine_2_oxoglutarate_aminotransferase_m0	cpd00024[m0] + cpd00066[m0] <=> cpd00023[m0] + cpd00143[m0]	( XP_030480902.1 or XP_030480794.1 or XP_030480910.1 or XP_030480786.1 or XP_030499017.1 or XP_030483244.1 or XP_030496650.1 or XP_030483006.1 or XP_030480920.1 or XP_030479668.1 or XP_030496651.1 )	-1000	1000	0	MetaCyc: ALL-CHORISMATE-PWY (superpathway of chorismate metabolism); ANAPHENOXI-PWY (L-phenylalanine degradation II (anaerobic)); AROMATIC-COMPOUNDS-DEGRADATION (Aromatic Compound Degradation); Amino-Acid-Biosynthesis (Amino Acid Biosynthesis); Amino-Acid-Degradation (Amino Acid Degradation); BENZCOA-PWY (anaerobic aromatic compound degradation (<i>Thauera aromatica</i>)); COMPLETE-ARO-PWY (super…	AraCyc: PHEAMINOTRANS-RXN; RXN-10814|BiGG: ARO9_1; PHETA1|BrachyCyc: PHEAMINOTRANS-RXN|KEGG: R00694|MetaCyc: PHEAMINOTRANS-RXN; RXN-10814|Name: L-Phenylalanine:2-oxoglutarate aminotransferase; L-phenylalanine aminotransferase; aminotransferase; phenylalanine aminotransferase; phenylalanine transaminase; phenylalaninetransaminase	PROTEIN_ASSOCIATION:(XP_030480902.1 or XP_030480794.1 or XP_030480910.1 or XP_030480786.1 or XP_030499017.1 or XP_030483244.1 or XP_030496650.1 or XP_030483006.1 or XP_030480920.1 or XP_030479668.1 or XP_030496651.1)	2.6.1.1|2.6.1.5|2.6.1.57|2.6.1.58|2.6.1.9		R00694
R_rxn00493_x0	L_Phenylalanine_2_oxoglutarate_aminotransferase_x0	cpd00024[x0] + cpd00066[x0] <=> cpd00023[x0] + cpd00143[x0]	( XP_030480794.1 or XP_030480910.1 or XP_030480902.1 or XP_030480786.1 or XP_030483006.1 or XP_030499017.1 or XP_030496650.1 or XP_030483244.1 or XP_030496651.1 or XP_030479668.1 or XP_030480920.1 )	-1000	1000	0	MetaCyc: ALL-CHORISMATE-PWY (superpathway of chorismate metabolism); ANAPHENOXI-PWY (L-phenylalanine degradation II (anaerobic)); AROMATIC-COMPOUNDS-DEGRADATION (Aromatic Compound Degradation); Amino-Acid-Biosynthesis (Amino Acid Biosynthesis); Amino-Acid-Degradation (Amino Acid Degradation); BENZCOA-PWY (anaerobic aromatic compound degradation (<i>Thauera aromatica</i>)); COMPLETE-ARO-PWY (super…	AraCyc: PHEAMINOTRANS-RXN; RXN-10814|BiGG: ARO9_1; PHETA1|BrachyCyc: PHEAMINOTRANS-RXN|KEGG: R00694|MetaCyc: PHEAMINOTRANS-RXN; RXN-10814|Name: L-Phenylalanine:2-oxoglutarate aminotransferase; L-phenylalanine aminotransferase; aminotransferase; phenylalanine aminotransferase; phenylalanine transaminase; phenylalaninetransaminase	PROTEIN_ASSOCIATION:(XP_030480794.1 or XP_030480910.1 or XP_030480902.1 or XP_030480786.1 or XP_030483006.1 or XP_030499017.1 or XP_030496650.1 or XP_030483244.1 or XP_030496651.1 or XP_030479668.1 or XP_030480920.1)	2.6.1.1|2.6.1.5|2.6.1.57|2.6.1.58|2.6.1.9		R00694
R_rxn00495_c0	L_phenylalanine_ammonia_lyase_trans_cinnamate_forming_c0	cpd00066[c0] -> cpd00013[c0] + cpd00333[c0]	( XP_030477908.1 or XP_030483647.1 or XP_030505532.1 or XP_030509265.1 or XP_030505151.1 or XP_030493210.1 or XP_030493953.1 or XP_030494388.1 or XP_030493331.1 or XP_030483376.1 or XP_030478229.1 or XP_030494874.1 or XP_030495458.1 or XP_030505184.1 or XP_030494389.1 or XP_030483354.1 or XP_030490242.1 )	0	1000	0	MetaCyc: ALKALOIDS-SYN (Alkaloid Biosynthesis); AROMATIC-COMPOUNDS-BIOSYN (Aromatic Compound Biosynthesis); Benzoate-Biosynthesis (Benzoate Biosynthesis); CINNAMATE-SYN (Cinnamate Biosynthesis); COUMARIN-SYN (Coumarin Biosynthesis); Cell-Structure-Biosynthesis (Cell Structure Biosynthesis); Metabolic-Clusters (Metabolic Clusters); N-CONTAINING-SECONDARY-CMPD-SYN (Nitrogen-Containing Secondary Com…	AraCyc: PHENYLALANINE-AMMONIA-LYASE-RXN|BiGG: PHEAL|BrachyCyc: PHENYLALANINE-AMMONIA-LYASE-RXN|KEGG: R00697|MetaCyc: 4.3.1.25-RXN; PHENYLALANINE-AMMONIA-LYASE-RXN|Name: L-Phenylalanine ammonia-lyase; L-phenylalanine ammonia-lyase; L-phenylalanine ammonia-lyase (trans-cinnamate-forming); PAL; Phe ammonia-lyase; Phenylalanine ammonia-lyase; phenylalanine ammonia-lyase; phenylalanine ammonium-lyase;…	PROTEIN_ASSOCIATION:(XP_030477908.1 or XP_030483647.1 or XP_030505532.1 or XP_030509265.1 or XP_030505151.1 or XP_030493210.1 or XP_030493953.1 or XP_030494388.1 or XP_030493331.1 or XP_030483376.1 or XP_030478229.1 or XP_030494874.1 or XP_030495458.1 or XP_030505184.1 or XP_030494389.1 or XP_030483354.1 or XP_030490242.1)	4.3.1.24|4.3.1.25|4.3.1.5	K10775	R00697	Biosynthesis of other secondary metabolites	Biosynthesis of phytochemical compounds	M00039 Monolignol biosynthesis, phenylalanine/tyrosine => monolignol (11) (complete 10/10)
R_rxn00499_c0	S_Lactate_NAD_plus__oxidoreductase_c0	cpd00003[c0] + cpd00159[c0] <=> cpd00067[c0] + cpd00004[c0] + cpd00020[c0]	( XP_030501686.1 or XP_030500534.1 or XP_030500984.1 or XP_030484394.1 )	-1000	1000	0	MetaCyc: ANAEROFRUCAT-PWY (homolactic fermentation); Acetate-Formation (Fermentation to Acetate); Alcohol-Biosynthesis (Fermentation to Alcohols); CARBOXYLATES-DEG (Carboxylate Degradation); Carbohydrates-Degradation (Carbohydrate Degradation); Degradation (Degradation/Utilization/Assimilation); Energy-Metabolism (Generation of Precursor Metabolite and Energy); Fermentation (); Fermentation-to-Ac…	AraCyc: L-LACTATE-DEHYDROGENASE-RXN|BiGG: LDH_L|BrachyCyc: L-LACTATE-DEHYDROGENASE-RXN|KEGG: R00703|MetaCyc: L-LACTATE-DEHYDROGENASE-RXN|Name: (S)-Lactate:NAD+ oxidoreductase; (S)-lactate:NAD+ oxidoreductase; L(+)-nLDH; L-(+)-lactate dehydrogenase; L-lactate dehydrogenase; L-lactic acid dehydrogenase; L-lactic dehydrogenase; NAD-lactate dehydrogenase; lactate dehydrogenase; lactate dehydrogenase …	PROTEIN_ASSOCIATION:(XP_030501686.1 or XP_030500534.1 or XP_030500984.1 or XP_030484394.1)	1.1.1.27		R00703
R_rxn00505_c0	Isocitrate:NAD+ oxidoreductase (decarboxylating)_c0	1 cpd00003[c0] + 1 cpd00260[c0] -> 1 cpd00004[c0] + 1 cpd00011[c0] + 1 cpd00024[c0]	Unknown	0	1000	0	KEGG: rn00020 (Citrate cycle (TCA cycle)); rn01110 (Biosynthesis of secondary metabolites); rn01200 (Carbon metabolism); rn01210 (2-Oxocarboxylic acid metabolism); rn01230 (Biosynthesis of amino acids)	AlgaGEM: R_R00709_m|BiGG: ICDHxi; ICDHxm; IDH1|JM_Creinhardtii: JM_Cre_47; JM_Cre_48|JP_Creinhardtii_MSB: R_ICDHm|KEGG: R00709|Name: Isocitrate dehydrogenase (NAD+); Isocitrate dehydrogenase [NAD] subunit 1; Isocitrate:NAD+ oxidoreductase (decarboxylating); isocitrate dehydrogenase (NAD); isocitrate:NAD+ oxidoreductase (decarboxylating)		1.1.1.286|1.1.1.41	K00030	R00709	Carbohydrate metabolism	Central carbohydrate metabolism	M00010 Citrate cycle, first carbon oxidation, oxaloacetate => 2-oxoglutarate (4) (complete 3/3)
R_rxn00506_c0	Acetaldehyde_NAD_plus__oxidoreductase_c0	cpd00001[c0] + cpd00003[c0] + cpd00071[c0] -> 2 cpd00067[c0] + cpd00004[c0] + cpd00029[c0]	( XP_030504278.1 or XP_030504274.1 or XP_030499479.1 or XP_030506555.1 or XP_030495664.1 or XP_030491821.1 or XP_030499873.1 or XP_030484559.1 or XP_030504277.1 or XP_030491812.1 or XP_030504275.1 or XP_030489998.1 or XP_030505347.1 or XP_030506556.1 or XP_030493646.1 or XP_030504098.1 or XP_030506554.1 or XP_030504276.1 or XP_030496970.1 )	0	1000	0	MetaCyc: Alcohol-Degradation (Alcohol Degradation); Degradation (Degradation/Utilization/Assimilation); Ethanol-Degradation (Ethanol Degradation); NITROGEN-DEG (Nitrogen Compound Metabolism); Noncarbon-Nutrients (Inorganic Nutrient Metabolism); PWY-7387 (hypotaurine degradation); PWY66-161 (ethanol degradation III); PWY66-162 (ethanol degradation IV); PWY66-21 (ethanol degradation II); Sulfur-Met…	AraCyc: RXN66-3|BiGG: ALD2; ALD3; ALD4_1; ALDD2x; ALDD2xm; ALDD2xr|BrachyCyc: ALDEHYDE-DEHYDROGENASE-NADORNOP+-RXN; RXN66-3|KEGG: R00710|MetaCyc: ALDEHYDE-DEHYDROGENASE-NADORNOP+-RXN; RXN66-3|Name: Acetaldehyde:NAD+ oxidoreductase; Aldehyde dehydrogenase [NAD(P)+] 1; Potassium-activated aldehyde dehydrogenase; acetaldehyde dehydrogenase (NAD+); aldehyde dehydrogenase (acetaldehyde, NAD); aldehyde…	PROTEIN_ASSOCIATION:(XP_030504278.1 or XP_030504274.1 or XP_030499479.1 or XP_030506555.1 or XP_030495664.1 or XP_030491821.1 or XP_030499873.1 or XP_030484559.1 or XP_030504277.1 or XP_030491812.1 or XP_030504275.1 or XP_030489998.1 or XP_030505347.1 or XP_030506556.1 or XP_030493646.1 or XP_030504098.1 or XP_030506554.1 or XP_030504276.1 or XP_030496970.1)	1.2.1.3|1.2.1.5		R00710
R_rxn00506_d0	Acetaldehyde_NAD_plus__oxidoreductase_d0	cpd00001[d0] + cpd00003[d0] + cpd00071[d0] -> 2 cpd00067[d0] + cpd00004[d0] + cpd00029[d0]	( XP_030505347.1 or XP_030484559.1 or XP_030504277.1 or XP_030504275.1 or XP_030491812.1 or XP_030489998.1 or XP_030506556.1 or XP_030493646.1 or XP_030504098.1 or XP_030496970.1 or XP_030506554.1 or XP_030504276.1 or XP_030504278.1 or XP_030504274.1 or XP_030506555.1 or XP_030499479.1 or XP_030495664.1 or XP_030491821.1 or XP_030499873.1 )	0	1000	0	MetaCyc: Alcohol-Degradation (Alcohol Degradation); Degradation (Degradation/Utilization/Assimilation); Ethanol-Degradation (Ethanol Degradation); NITROGEN-DEG (Nitrogen Compound Metabolism); Noncarbon-Nutrients (Inorganic Nutrient Metabolism); PWY-7387 (hypotaurine degradation); PWY66-161 (ethanol degradation III); PWY66-162 (ethanol degradation IV); PWY66-21 (ethanol degradation II); Sulfur-Met…	AraCyc: RXN66-3|BiGG: ALD2; ALD3; ALD4_1; ALDD2x; ALDD2xm; ALDD2xr|BrachyCyc: ALDEHYDE-DEHYDROGENASE-NADORNOP+-RXN; RXN66-3|KEGG: R00710|MetaCyc: ALDEHYDE-DEHYDROGENASE-NADORNOP+-RXN; RXN66-3|Name: Acetaldehyde:NAD+ oxidoreductase; Aldehyde dehydrogenase [NAD(P)+] 1; Potassium-activated aldehyde dehydrogenase; acetaldehyde dehydrogenase (NAD+); aldehyde dehydrogenase (acetaldehyde, NAD); aldehyde…	PROTEIN_ASSOCIATION:(XP_030505347.1 or XP_030484559.1 or XP_030504277.1 or XP_030504275.1 or XP_030491812.1 or XP_030489998.1 or XP_030506556.1 or XP_030493646.1 or XP_030504098.1 or XP_030496970.1 or XP_030506554.1 or XP_030504276.1 or XP_030504278.1 or XP_030504274.1 or XP_030506555.1 or XP_030499479.1 or XP_030495664.1 or XP_030491821.1 or XP_030499873.1)	1.2.1.3|1.2.1.5		R00710
R_rxn00506_m0	Acetaldehyde_NAD_plus__oxidoreductase_m0	cpd00003[m0] + cpd00001[m0] + cpd00071[m0] -> 2 cpd00067[m0] + cpd00004[m0] + cpd00029[m0]	( XP_030504278.1 or XP_030504274.1 or XP_030506555.1 or XP_030499479.1 or XP_030495664.1 or XP_030499873.1 or XP_030491821.1 or XP_030505347.1 or XP_030504277.1 or XP_030484559.1 or XP_030504275.1 or XP_030489998.1 or XP_030491812.1 or XP_030506556.1 or XP_030504098.1 or XP_030493646.1 or XP_030496970.1 or XP_030506554.1 or XP_030504276.1 )	0	1000	0	MetaCyc: Alcohol-Degradation (Alcohol Degradation); Degradation (Degradation/Utilization/Assimilation); Ethanol-Degradation (Ethanol Degradation); NITROGEN-DEG (Nitrogen Compound Metabolism); Noncarbon-Nutrients (Inorganic Nutrient Metabolism); PWY-7387 (hypotaurine degradation); PWY66-161 (ethanol degradation III); PWY66-162 (ethanol degradation IV); PWY66-21 (ethanol degradation II); Sulfur-Met…	AraCyc: RXN66-3|BiGG: ALD2; ALD3; ALD4_1; ALDD2x; ALDD2xm; ALDD2xr|BrachyCyc: ALDEHYDE-DEHYDROGENASE-NADORNOP+-RXN; RXN66-3|KEGG: R00710|MetaCyc: ALDEHYDE-DEHYDROGENASE-NADORNOP+-RXN; RXN66-3|Name: Acetaldehyde:NAD+ oxidoreductase; Aldehyde dehydrogenase [NAD(P)+] 1; Potassium-activated aldehyde dehydrogenase; acetaldehyde dehydrogenase (NAD+); aldehyde dehydrogenase (acetaldehyde, NAD); aldehyde…	PROTEIN_ASSOCIATION:(XP_030504278.1 or XP_030504274.1 or XP_030506555.1 or XP_030499479.1 or XP_030495664.1 or XP_030499873.1 or XP_030491821.1 or XP_030505347.1 or XP_030504277.1 or XP_030484559.1 or XP_030504275.1 or XP_030489998.1 or XP_030491812.1 or XP_030506556.1 or XP_030504098.1 or XP_030493646.1 or XP_030496970.1 or XP_030506554.1 or XP_030504276.1)	1.2.1.3|1.2.1.5		R00710
R_rxn00508_c0	Succinate-semialdehyde:NAD+ oxidoreductase_c0	1 cpd00001[c0] + 1 cpd00003[c0] + 1 cpd00199[c0] <=> 1 cpd00004[c0] + 1 cpd00036[c0] + 2 cpd00067[c0]		-1000	1000	0	KEGG: rn00250 (Alanine, aspartate and glutamate metabolism); rn00350 (Tyrosine metabolism); rn00650 (Butanoate metabolism)	AraCyc: SUCCINATE-SEMIALDEHYDE-DEHYDROGENASE-RXN|BiGG: SSALx|ChlamyCyc: SUCCINATE-SEMIALDEHYDE-DEHYDROGENASE-RXN|KEGG: R00713|MetaCyc: RXN0-5293; SUCCINATE-SEMIALDEHYDE-DEHYDROGENASE-RXN|Name: Succinate-semialdehyde dehydrogenase; Succinate-semialdehyde:NAD+ oxidoreductase; succinate semialdehyde dehydrogenase (NAD+); succinate semialdehyde:NAD+ oxidoreductase; succinate-semialdehyde dehydrogenas…	null	1.2.1.16|1.2.1.24	K00135; K17761	R00713	Amino acid metabolism	Other amino acid metabolism	M00027 GABA (gamma-Aminobutyrate) shunt (3) (1 block missing 2/3)
R_rxn00508_d0	Succinate-semialdehyde:NAD+ oxidoreductase_d0	1 cpd00001[d0] + 1 cpd00003[d0] + 1 cpd00199[d0] <=> 1 cpd00004[d0] + 1 cpd00036[d0] + 2 cpd00067[d0]		-1000	1000	0	KEGG: rn00250 (Alanine, aspartate and glutamate metabolism); rn00350 (Tyrosine metabolism); rn00650 (Butanoate metabolism)	AraCyc: SUCCINATE-SEMIALDEHYDE-DEHYDROGENASE-RXN|BiGG: SSALx|ChlamyCyc: SUCCINATE-SEMIALDEHYDE-DEHYDROGENASE-RXN|KEGG: R00713|MetaCyc: RXN0-5293; SUCCINATE-SEMIALDEHYDE-DEHYDROGENASE-RXN|Name: Succinate-semialdehyde dehydrogenase; Succinate-semialdehyde:NAD+ oxidoreductase; succinate semialdehyde dehydrogenase (NAD+); succinate semialdehyde:NAD+ oxidoreductase; succinate-semialdehyde dehydrogenas…	null	1.2.1.16|1.2.1.24	K00135; K17761	R00713	Amino acid metabolism	Other amino acid metabolism	M00027 GABA (gamma-Aminobutyrate) shunt (3) (1 block missing 2/3)
R_rxn00511_c0	N6-(L-1,3-Dicarboxypropyl)-L-lysine:NADP+ oxidoreductase (L-lysine-forming)_c0	1 cpd00001[c0] + 1 cpd00006[c0] + 1 cpd00351[c0] <=> 1 cpd00005[c0] + 1 cpd00024[c0] + 1 cpd00039[c0] + 1 cpd00067[c0]		-1000	1000	0	KEGG: rn00310 (Lysine degradation); rn01110 (Biosynthesis of secondary metabolites)	AraCyc: 1.5.1.8-RXN|BrachyCyc: 1.5.1.8-RXN|ChlamyCyc: 1.5.1.8-RXN|KEGG: R00716|MetaCyc: 1.5.1.8-RXN|Name: (L-lysine-forming); 6-N-(L-1,3-dicarboxypropyl)-L-lysine:NADP+ oxidoreductase (L-lysine-forming); L-lysine-alpha-ketoglutarate reductase; N6-(L-1,3-Dicarboxypropyl)-L-lysine:NADP+ oxidoreductase (L-lysine-forming); N6-(L-1,3-dicarboxypropyl)-L-lysine:NADP+ oxidoreductase (L-lysine-forming); l…	null	1.5.1.8	K14157	R00716	Amino acid metabolism	Lysine metabolism	M00032 Lysine degradation, lysine => saccharopine => acetoacetyl-CoA (4) (incomplete 2/6)
R_rxn00511_d0	N6-(L-1,3-Dicarboxypropyl)-L-lysine:NADP+ oxidoreductase (L-lysine-forming)_d0	1 cpd00001[d0] + 1 cpd00006[d0] + 1 cpd00351[d0] <=> 1 cpd00005[d0] + 1 cpd00024[d0] + 1 cpd00039[d0] + 1 cpd00067[d0]		-1000	1000	0	KEGG: rn00310 (Lysine degradation); rn01110 (Biosynthesis of secondary metabolites)	AraCyc: 1.5.1.8-RXN|BrachyCyc: 1.5.1.8-RXN|ChlamyCyc: 1.5.1.8-RXN|KEGG: R00716|MetaCyc: 1.5.1.8-RXN|Name: (L-lysine-forming); 6-N-(L-1,3-dicarboxypropyl)-L-lysine:NADP+ oxidoreductase (L-lysine-forming); L-lysine-alpha-ketoglutarate reductase; N6-(L-1,3-Dicarboxypropyl)-L-lysine:NADP+ oxidoreductase (L-lysine-forming); N6-(L-1,3-dicarboxypropyl)-L-lysine:NADP+ oxidoreductase (L-lysine-forming); l…	null	1.5.1.8	K14157	R00716	Amino acid metabolism	Lysine metabolism	M00032 Lysine degradation, lysine => saccharopine => acetoacetyl-CoA (4) (incomplete 2/6)
R_rxn00515_c0	ATP:IDP phosphotransferase_c0	1 cpd00002[c0] + 1 cpd00090[c0] <=> 1 cpd00008[c0] + 1 cpd00068[c0]	Unknown	-1000	1000	0	KEGG: rn00230 (Purine metabolism)	AlgaGEM: R_R00722_c|AraGEM: R_R00722_c|BiGG: NDPK9; YNK1_9|KEGG: R00722|MetaCyc: RXN-14120|Name: ATP:IDP phosphotransferase; nucleoside-diphophate kinase (ATP:IDP); nucleoside-diphosphate kinase (ATP:IDP)	0	2.7.4.6		R00722
R_rxn00519_c0	ITP:oxaloacetate carboxy-lyase (adding ITP; phosphoenolpyruvate-forming)_c0	1 cpd00032[c0] + 1 cpd00068[c0] -> 1 cpd00011[c0] + 1 cpd00061[c0] + 1 cpd00090[c0]	Unknown	0	1000	0	MetaCyc: Energy-Metabolism (Generation of Precursor Metabolite and Energy); Fermentation (); PWY-7383 (anaerobic energy metabolism (invertebrates, cytosol)); PWY-7389 (superpathway of anaerobic energy metabolism (invertebrates))|KEGG: rn00010 (Glycolysis / Gluconeogenesis); rn00020 (Citrate cycle (TCA cycle)); rn00620 (Pyruvate metabolism); rn01110 (Biosynthesis of secondary metabolites)	KEGG: R00726|MetaCyc: RXN-12481|Name: ITP:oxaloacetate carboxy-lyase (adding ITP; phosphoenolpyruvate-forming); ITP:oxaloacetate carboxy-lyase (transphosphorylating)		4.1.1.32		R00726
R_rxn00522_d0	L-Tyrosine:oxygen oxidoreductase (deaminating)_d0	1 cpd00001[d0] + 1 cpd00007[d0] + 1 cpd00069[d0] -> 1 cpd00013[d0] + 1 cpd00025[d0] + 1 cpd00868[d0]		0	1000	0	KEGG: rn00350 (Tyrosine metabolism); rn00400 (Phenylalanine, tyrosine and tryptophan biosynthesis); rn00950 (Isoquinoline alkaloid biosynthesis)	ChlamyCyc: L-AMINO-ACID-OXIDASE-RXN|KEGG: R00729|MetaCyc: RXN-12487|Name: L-Tyrosine:oxygen oxidoreductase (deaminating); L-amino acid oxidase; Ophio-amino-acid oxidase	null	1.4.3.2	K03334	R00729	Amino acid metabolism	Aromatic amino acid metabolism	M00044 Tyrosine degradation, tyrosine => homogentisate (2) (incomplete 2/5)
R_rxn00524_d0	L-Tyrosine:oxygen oxidoreductase_d0	1 cpd00007[d0] + 2 cpd00067[d0] + 1 cpd00069[d0] -> 1 cpd00001[d0] + 1 cpd00291[d0]		0	1000	0	KEGG: rn00350 (Tyrosine metabolism); rn00950 (Isoquinoline alkaloid biosynthesis); rn00965 (Betalain biosynthesis); rn01110 (Biosynthesis of secondary metabolites)	KEGG: R00731|Name: L-Tyrosine:oxygen oxidoreductase	null	1.14.18.1	K00505	R00731	Amino acid metabolism	Aromatic amino acid metabolism	M00042 Catecholamine biosynthesis, tyrosine => dopamine => noradrenaline => adrenaline (1) (incomplete 1/4)
R_rxn00526_d0	L-arogenate:NADP+ oxidoreductase_d0	1 cpd00006[d0] + 1 cpd00616[d0] -> 1 cpd00005[d0] + 1 cpd00011[d0] + 1 cpd00069[d0]		0	1000	0	KEGG: rn00400 (Phenylalanine, tyrosine and tryptophan biosynthesis); rn01230 (Biosynthesis of amino acids)	AraCyc: RXN-5682|ChlamyCyc: RXN-5682|CornCyc: RXN-5682|KEGG: R00733|MetaCyc: RXN-5682|Name: L-arogenate:NADP+ oxidoreductase; L-arogenate:NADP+ oxidoreductase (decarboxylating); TyrAAT1; TyrAAT2; TyrAa; arogenate dehydrogenase (NADP+); arogenic dehydrogenase (ambiguous); pretyrosine dehydrogenase (ambiguous)	null	1.3.1.78|1.3.1.79	K15226	R00733	Amino acid metabolism	Aromatic amino acid metabolism	M00040 Tyrosine biosynthesis, chorismate => arogenate => tyrosine (2) (1 block missing 2/3)
R_rxn00527_c0	L_tyrosine_2_oxoglutarate_aminotransferase_c0	cpd00024[c0] + cpd00069[c0] <=> cpd00023[c0] + cpd00868[c0]	( XP_030480786.1 or XP_030480902.1 or XP_030480910.1 or XP_030480794.1 or XP_030480920.1 or XP_030479668.1 or XP_030496651.1 or XP_030483244.1 or XP_030499017.1 or XP_030496650.1 or XP_030483006.1 )	-1000	1000	0	MetaCyc: 4-Hydroxybenzoate-Biosynthesis (4-Hydroxybenzoate Biosynthesis); ALKALOIDS-SYN (Alkaloid Biosynthesis); ALL-CHORISMATE-PWY (superpathway of chorismate metabolism); AROMATIC-COMPOUNDS-BIOSYN (Aromatic Compound Biosynthesis); Amino-Acid-Biosynthesis (Amino Acid Biosynthesis); Amino-Acid-Degradation (Amino Acid Degradation); CINNAMATE-SYN (Cinnamate Biosynthesis); COMPLETE-ARO-PWY (superpat…	AraCyc: 2.6.1.57-RXN; TYRAMINOTRANS-RXN; TYROSINE-AMINOTRANSFERASE-RXN|BiGG: AAT1_2; AAT2_2; ARO8; ARO9_2; TYRTA; TYRTAi; TYRTAim; TYRTAip; TYRTAm; TYRTAp|BrachyCyc: 2.6.1.57-RXN; TYRAMINOTRANS-RXN; TYROSINE-AMINOTRANSFERASE-RXN|KEGG: R00734|MetaCyc: 2.6.1.57-RXN; TYRAMINOTRANS-RXN; TYROSINE-AMINOTRANSFERASE-RXN|Name: L-Tyrosine:2-oxoglutarate aminotransferase; L-tyrosine:2-oxoglutarate aminotran…	PROTEIN_ASSOCIATION:(XP_030480786.1 or XP_030480902.1 or XP_030480910.1 or XP_030480794.1 or XP_030480920.1 or XP_030479668.1 or XP_030496651.1 or XP_030483244.1 or XP_030499017.1 or XP_030496650.1 or XP_030483006.1)	2.6.1.1|2.6.1.5|2.6.1.57|2.6.1.9		R00734
R_rxn00527_d0	L_tyrosine_2_oxoglutarate_aminotransferase_d0	cpd00024[d0] + cpd00069[d0] <=> cpd00023[d0] + cpd00868[d0]	(( XP_030480786.1 or XP_030480910.1 or XP_030480794.1 or XP_030480902.1 or XP_030496651.1 or XP_030479668.1 or XP_030480920.1 or XP_030483006.1 or XP_030496650.1 or XP_030499017.1 or XP_030483244.1 ) or ( XP_030501409.1 or XP_030480313.1 or XP_030480314.1 or XP_030501408.1 ) or ( XP_030482668.1 or XP_030481232.1 or XP_030482669.1 or XP_030482667.1 or XP_030481814.1 ))	-1000	1000	0	MetaCyc: 4-Hydroxybenzoate-Biosynthesis (4-Hydroxybenzoate Biosynthesis); ALKALOIDS-SYN (Alkaloid Biosynthesis); ALL-CHORISMATE-PWY (superpathway of chorismate metabolism); AROMATIC-COMPOUNDS-BIOSYN (Aromatic Compound Biosynthesis); Amino-Acid-Biosynthesis (Amino Acid Biosynthesis); Amino-Acid-Degradation (Amino Acid Degradation); CINNAMATE-SYN (Cinnamate Biosynthesis); COMPLETE-ARO-PWY (superpat…	AraCyc: 2.6.1.57-RXN; TYRAMINOTRANS-RXN; TYROSINE-AMINOTRANSFERASE-RXN|BiGG: AAT1_2; AAT2_2; ARO8; ARO9_2; TYRTA; TYRTAi; TYRTAim; TYRTAip; TYRTAm; TYRTAp|BrachyCyc: 2.6.1.57-RXN; TYRAMINOTRANS-RXN; TYROSINE-AMINOTRANSFERASE-RXN|KEGG: R00734|MetaCyc: 2.6.1.57-RXN; TYRAMINOTRANS-RXN; TYROSINE-AMINOTRANSFERASE-RXN|Name: L-Tyrosine:2-oxoglutarate aminotransferase; L-tyrosine:2-oxoglutarate aminotran…	PROTEIN_ASSOCIATION:((XP_030480786.1 or XP_030480910.1 or XP_030480794.1 or XP_030480902.1 or XP_030496651.1 or XP_030479668.1 or XP_030480920.1 or XP_030483006.1 or XP_030496650.1 or XP_030499017.1 or XP_030483244.1) or (XP_030501409.1 or XP_030480313.1 or XP_030480314.1 or XP_030501408.1) or (XP_030482668.1 or XP_030481232.1 or XP_030482669.1 or XP_030482667.1 or XP_030481814.1))	2.6.1.1|2.6.1.5|2.6.1.57|2.6.1.9		R00734
R_rxn00527_m0	L_tyrosine_2_oxoglutarate_aminotransferase_m0	cpd00024[m0] + cpd00069[m0] <=> cpd00023[m0] + cpd00868[m0]	( XP_030499017.1 or XP_030496650.1 or XP_030483244.1 or XP_030483006.1 or XP_030480920.1 or XP_030479668.1 or XP_030496651.1 or XP_030480902.1 or XP_030480794.1 or XP_030480910.1 or XP_030480786.1 )	-1000	1000	0	MetaCyc: 4-Hydroxybenzoate-Biosynthesis (4-Hydroxybenzoate Biosynthesis); ALKALOIDS-SYN (Alkaloid Biosynthesis); ALL-CHORISMATE-PWY (superpathway of chorismate metabolism); AROMATIC-COMPOUNDS-BIOSYN (Aromatic Compound Biosynthesis); Amino-Acid-Biosynthesis (Amino Acid Biosynthesis); Amino-Acid-Degradation (Amino Acid Degradation); CINNAMATE-SYN (Cinnamate Biosynthesis); COMPLETE-ARO-PWY (superpat…	AraCyc: 2.6.1.57-RXN; TYRAMINOTRANS-RXN; TYROSINE-AMINOTRANSFERASE-RXN|BiGG: AAT1_2; AAT2_2; ARO8; ARO9_2; TYRTA; TYRTAi; TYRTAim; TYRTAip; TYRTAm; TYRTAp|BrachyCyc: 2.6.1.57-RXN; TYRAMINOTRANS-RXN; TYROSINE-AMINOTRANSFERASE-RXN|KEGG: R00734|MetaCyc: 2.6.1.57-RXN; TYRAMINOTRANS-RXN; TYROSINE-AMINOTRANSFERASE-RXN|Name: L-Tyrosine:2-oxoglutarate aminotransferase; L-tyrosine:2-oxoglutarate aminotran…	PROTEIN_ASSOCIATION:(XP_030499017.1 or XP_030496650.1 or XP_030483244.1 or XP_030483006.1 or XP_030480920.1 or XP_030479668.1 or XP_030496651.1 or XP_030480902.1 or XP_030480794.1 or XP_030480910.1 or XP_030480786.1)	2.6.1.1|2.6.1.5|2.6.1.57|2.6.1.9		R00734
R_rxn00527_x0	L_tyrosine_2_oxoglutarate_aminotransferase_x0	cpd00024[x0] + cpd00069[x0] <=> cpd00023[x0] + cpd00868[x0]	( XP_030483006.1 or XP_030499017.1 or XP_030496650.1 or XP_030483244.1 or XP_030496651.1 or XP_030479668.1 or XP_030480920.1 or XP_030480794.1 or XP_030480910.1 or XP_030480902.1 or XP_030480786.1 )	-1000	1000	0	MetaCyc: 4-Hydroxybenzoate-Biosynthesis (4-Hydroxybenzoate Biosynthesis); ALKALOIDS-SYN (Alkaloid Biosynthesis); ALL-CHORISMATE-PWY (superpathway of chorismate metabolism); AROMATIC-COMPOUNDS-BIOSYN (Aromatic Compound Biosynthesis); Amino-Acid-Biosynthesis (Amino Acid Biosynthesis); Amino-Acid-Degradation (Amino Acid Degradation); CINNAMATE-SYN (Cinnamate Biosynthesis); COMPLETE-ARO-PWY (superpat…	AraCyc: 2.6.1.57-RXN; TYRAMINOTRANS-RXN; TYROSINE-AMINOTRANSFERASE-RXN|BiGG: AAT1_2; AAT2_2; ARO8; ARO9_2; TYRTA; TYRTAi; TYRTAim; TYRTAip; TYRTAm; TYRTAp|BrachyCyc: 2.6.1.57-RXN; TYRAMINOTRANS-RXN; TYROSINE-AMINOTRANSFERASE-RXN|KEGG: R00734|MetaCyc: 2.6.1.57-RXN; TYRAMINOTRANS-RXN; TYROSINE-AMINOTRANSFERASE-RXN|Name: L-Tyrosine:2-oxoglutarate aminotransferase; L-tyrosine:2-oxoglutarate aminotran…	PROTEIN_ASSOCIATION:(XP_030483006.1 or XP_030499017.1 or XP_030496650.1 or XP_030483244.1 or XP_030496651.1 or XP_030479668.1 or XP_030480920.1 or XP_030480794.1 or XP_030480910.1 or XP_030480902.1 or XP_030480786.1)	2.6.1.1|2.6.1.5|2.6.1.57|2.6.1.9		R00734
R_rxn00530_c0	L-tyrosine ammonia-lyase (trans-p-hydroxycinnamate-forming)_c0	1 cpd00069[c0] -> 1 cpd00013[c0] + 1 cpd00604[c0]		0	1000	0	KEGG: rn00350 (Tyrosine metabolism); rn00940 (Phenylpropanoid biosynthesis); rn01110 (Biosynthesis of secondary metabolites)	AlgaGEM: R_R00737_c|AraGEM: R_R00737_c|KEGG: R00737|MetaCyc: 4.3.1.23-RXN; RXN-9697|SoyCyc: 4.3.1.23-RXN|Name: L-Tyrosine ammonia-lyase; L-phenylalanine(or L-tyrosine):trans-cinnamate(or trans-p-hydroxycinnamate) ammonia-lyase; L-tyrosine ammonia-lyase (trans-p-hydroxycinnamate-forming); PTAL; bifunctional PAL; phenylalanine/tyrosine ammonia-lyase	null	4.3.1.23|4.3.1.25		R00737	Biosynthesis of other secondary metabolites	Biosynthesis of phytochemical compounds	M00039 Monolignol biosynthesis, phenylalanine/tyrosine => monolignol (11) (complete 10/10)
R_rxn00533_c0	Acetyl_CoA_carbon_dioxide_ligase_ADP_forming_c0	cpd00002[c0] + cpd00242[c0] + cpd00022[c0] <=> cpd00009[c0] + cpd00067[c0] + cpd00008[c0] + cpd00070[c0]	(( XP_030507923.1 or XP_030507792.1 or XP_030485359.1 or XP_030500307.1 or XP_030507925.1 or XP_030507794.1 or XP_030507924.1 or XP_030507793.1 or XP_030500306.1 or XP_030509853.1 ) or ( XP_030507792.1 or XP_030507923.1 or XP_030485359.1 or XP_030500307.1 or XP_030507925.1 or XP_030507794.1 or XP_030507924.1 or XP_030507793.1 or XP_030509853.1 or XP_030500306.1 ) or ( XP_030507793.1 or XP_0305098…	-1000	1000	0	MetaCyc: Antibiotic-Biosynthesis (Antibiotic Biosynthesis); Fatty-acid-biosynthesis (Fatty Acid Biosynthesis); Lipid-Biosynthesis (Fatty Acid and Lipid Biosynthesis); PWY-6679 (jadomycin biosynthesis); PWY-7388 (octanoyl-[acyl-carrier protein] biosynthesis (mitochondria, yeast)); SECONDARY-METABOLITE-BIOSYNTHESIS (Secondary Metabolite Biosynthesis)|KEGG: rn00061 (Fatty acid biosynthesis); rn00253…	AraCyc: ACETYL-COA-CARBOXYLTRANSFER-RXN|BiGG: ACC1; ACCOAC; ACCOACr; ACCOACrm|BrachyCyc: ACETYL-COA-CARBOXYLTRANSFER-RXN|KEGG: R00742|MetaCyc: ACETYL-COA-CARBOXYLTRANSFER-RXN|Name: Acetyl-CoA:carbon-dioxide ligase (ADP-forming); Acetyl-Coa carboxylase; acetyl coenzyme A carboxylase; acetyl-CoA carboxylase; acetyl-CoA carboxylase, reversible reaction; acetyl-CoA carboxylate, reversible reaction; a…	PROTEIN_ASSOCIATION:((XP_030507923.1 or XP_030507792.1 or XP_030485359.1 or XP_030500307.1 or XP_030507925.1 or XP_030507794.1 or XP_030507924.1 or XP_030507793.1 or XP_030500306.1 or XP_030509853.1) or (XP_030507792.1 or XP_030507923.1 or XP_030485359.1 or XP_030500307.1 or XP_030507925.1 or XP_030507794.1 or XP_030507924.1 or XP_030507793.1 or XP_030509853.1 or XP_030500306.1) or (XP_030507793.…	6.4.1.2		R00742
R_rxn00533_d0	Acetyl_CoA_carbon_dioxide_ligase_ADP_forming_d0	cpd00002[d0] + cpd00242[d0] + cpd00022[d0] <=> cpd00009[d0] + cpd00067[d0] + cpd00008[d0] + cpd00070[d0]	(( XP_030507794.1 or XP_030507924.1 or XP_030507793.1 or XP_030500306.1 or XP_030509853.1 or XP_030507923.1 or XP_030507792.1 or XP_030485359.1 or XP_030500307.1 or XP_030507925.1 ) or ( XP_030507923.1 or XP_030485359.1 or XP_030507792.1 or XP_030507925.1 or XP_030500307.1 or XP_030507924.1 or XP_030507794.1 or XP_030509853.1 or XP_030500306.1 or XP_030507793.1 ) or ( XP_030496515.1 or XP_0304803…	-1000	1000	0	MetaCyc: Antibiotic-Biosynthesis (Antibiotic Biosynthesis); Fatty-acid-biosynthesis (Fatty Acid Biosynthesis); Lipid-Biosynthesis (Fatty Acid and Lipid Biosynthesis); PWY-6679 (jadomycin biosynthesis); PWY-7388 (octanoyl-[acyl-carrier protein] biosynthesis (mitochondria, yeast)); SECONDARY-METABOLITE-BIOSYNTHESIS (Secondary Metabolite Biosynthesis)|KEGG: rn00061 (Fatty acid biosynthesis); rn00253…	AraCyc: ACETYL-COA-CARBOXYLTRANSFER-RXN|BiGG: ACC1; ACCOAC; ACCOACr; ACCOACrm|BrachyCyc: ACETYL-COA-CARBOXYLTRANSFER-RXN|KEGG: R00742|MetaCyc: ACETYL-COA-CARBOXYLTRANSFER-RXN|Name: Acetyl-CoA:carbon-dioxide ligase (ADP-forming); Acetyl-Coa carboxylase; acetyl coenzyme A carboxylase; acetyl-CoA carboxylase; acetyl-CoA carboxylase, reversible reaction; acetyl-CoA carboxylate, reversible reaction; a…	PROTEIN_ASSOCIATION:((XP_030507794.1 or XP_030507924.1 or XP_030507793.1 or XP_030500306.1 or XP_030509853.1 or XP_030507923.1 or XP_030507792.1 or XP_030485359.1 or XP_030500307.1 or XP_030507925.1) or (XP_030507923.1 or XP_030485359.1 or XP_030507792.1 or XP_030507925.1 or XP_030500307.1 or XP_030507924.1 or XP_030507794.1 or XP_030509853.1 or XP_030500306.1 or XP_030507793.1) or (XP_030496515.…	6.4.1.2		R00742
R_rxn00541_c0	L_threonine_acetaldehyde_lyase_glycine_forming_c0	cpd00161[c0] <=> cpd00071[c0] + cpd00033[c0]	(( XP_030496406.1 or XP_030503986.1 or XP_030503983.1 or XP_030503984.1 or XP_030497493.1 ) or ( XP_030497493.1 or XP_030503984.1 or XP_030503986.1 or XP_030503983.1 or XP_030496406.1 ))	-1000	1000	0	MetaCyc: Amino-Acid-Biosynthesis (Amino Acid Biosynthesis); Amino-Acid-Degradation (Amino Acid Degradation); Degradation (Degradation/Utilization/Assimilation); GLYCINE-SYN (Glycine Biosynthesis); GLYSYN-THR-PWY (glycine biosynthesis IV); IND-AMINO-ACID-SYN (Proteinogenic Amino Acid Biosynthesis); PWY-5436 (L-threonine degradation IV); Proteinogenic-Amino-Acids-Degradation (Proteinogenic Amino Ac…	AraCyc: THREONINE-ALDOLASE-RXN|BiGG: GLY1; THRA; THRA2; THRAi; THRAr|BrachyCyc: THREONINE-ALDOLASE-RXN|KEGG: R00751|MetaCyc: THREONINE-ALDOLASE-RXN|Name: L-Threonine acetaldehyde-lyase; L-threonine acetaldehyde-lyase; L-threonine acetaldehyde-lyase (glycine-forming); L-threonine aldolase; Threonine aldolase; threonine aldolase	PROTEIN_ASSOCIATION:((XP_030496406.1 or XP_030503986.1 or XP_030503983.1 or XP_030503984.1 or XP_030497493.1) or (XP_030497493.1 or XP_030503984.1 or XP_030503986.1 or XP_030503983.1 or XP_030496406.1))	4.1.2.5		R00751
R_rxn00543_c0	ethanol_NAD_plus__oxidoreductase_c0	cpd00003[c0] + cpd00363[c0] <=> cpd00067[c0] + cpd00004[c0] + cpd00071[c0]	( XP_030498596.1 or XP_030498498.1 or XP_030491034.1 or XP_030482708.1 or XP_030498786.1 or XP_030486922.1 or XP_030500608.1 or XP_030497099.1 or XP_030495491.1 or XP_030497101.1 or XP_030497100.1 or XP_030494861.1 or XP_030482698.1 or XP_030500203.1 or XP_030496558.1 or XP_030486042.1 or XP_030486346.1 or XP_030497097.1 or XP_030482689.1 or XP_030486319.1 or XP_030497350.1 or XP_030510933.1 )	-1000	1000	0	MetaCyc: AMINE-DEG (Amine and Polyamine Degradation); Acetaldehyde-Biosynthesis (Acetaldehyde Biosynthesis); Acetate-Formation (Fermentation to Acetate); Alcohol-Biosynthesis (Fermentation to Alcohols); Alcohol-Degradation (Alcohol Degradation); CARBOXYLATES-DEG (Carboxylate Degradation); Carbohydrates-Biosynthesis (Carbohydrate Biosynthesis); Carbohydrates-Degradation (Carbohydrate Degradation);…	AraCyc: ALCOHOL-DEHYDROG-RXN|BiGG: ADH1; ADH2; ADH3; ADH4; ADH5; ALCD1; ALCD2if; ALCD2ir; ALCD2irm; ALCD2m; ALCD2x; SFA1_2|BrachyCyc: ALCOHOL-DEHYDROG-RXN|KEGG: R00754|MetaCyc: ALCOHOL-DEHYDROG-RXN; ALCOHOL-DEHYDROGENASE-NADP+-RXN|Name: Alcohol dehydrogenase 1; Alcohol dehydrogenase 3; Ethanol:NAD+ oxidoreductase; alcohol dehydrogenase (ethanol); alcohol dehydrogenase, reverse rxn (acetaldehyde -…	PROTEIN_ASSOCIATION:(XP_030498596.1 or XP_030498498.1 or XP_030491034.1 or XP_030482708.1 or XP_030498786.1 or XP_030486922.1 or XP_030500608.1 or XP_030497099.1 or XP_030495491.1 or XP_030497101.1 or XP_030497100.1 or XP_030494861.1 or XP_030482698.1 or XP_030500203.1 or XP_030496558.1 or XP_030486042.1 or XP_030486346.1 or XP_030497097.1 or XP_030482689.1 or XP_030486319.1 or XP_030497350.1 or …	1.1.1.1|1.1.1.71		R00754
R_rxn00571_c0	nitrite_NAD_plus__oxidoreductase_c0	cpd00067[c0] + cpd00004[c0] + cpd00209[c0] -> cpd00001[c0] + cpd00003[c0] + cpd00075[c0]	( XP_030505831.1 or XP_030505832.1 or XP_030497460.1 )	0	1000	0	MetaCyc: Degradation (Degradation/Utilization/Assimilation); NITROGEN-DEG (Nitrogen Compound Metabolism); Nitrate-Reduction (Nitrate Reduction); Noncarbon-Nutrients (Inorganic Nutrient Metabolism); PWY-381 (nitrate reduction II (assimilatory))|KEGG: rn00910 (Nitrogen metabolism)	AraCyc: NITRATE-REDUCTASE-NADH-RXN; NITRATE-REDUCTASE-NADPORNOPH-RXN|BrachyCyc: NITRATE-REDUCTASE-NADH-RXN|ChlamyCyc: NITRATE-REDUCTASE-NADH-RXN|KEGG: R00794|MetaCyc: NITRATE-REDUCTASE-NADH-RXN; NITRATE-REDUCTASE-NADPORNOPH-RXN|Name: NADH-dependent nitrate reductase; NADH-nitrate reductase; NADH2:nitrate oxidoreductase; NADH:nitrate oxidoreductase; Nitrate Reductase; assimilatory NADH: nitrate re…	PROTEIN_ASSOCIATION:(XP_030505831.1 or XP_030505832.1 or XP_030497460.1)	1.6.6.1|1.7.1.1|1.7.1.2		R00794
R_rxn00578_c0	sucrose_6F_phosphate_phosphohydrolase_c0	cpd00001[c0] + cpd01693[c0] <=> cpd00009[c0] + cpd00076[c0]	( XP_030479572.1 or XP_030483939.1 or XP_030479571.1 or XP_030489039.1 or XP_030489038.1 or XP_030483938.1 )	-1000	1000	0	MetaCyc: CARBO-BIOSYNTHESIS (Sugar Biosynthesis); Carbohydrates-Biosynthesis (Carbohydrate Biosynthesis); PWY-7238 (sucrose biosynthesis II); PWY-7347 (sucrose biosynthesis III); SUCSYN-PWY (sucrose biosynthesis I (from photosynthesis)); Sucrose-Biosynthesis (Sucrose Biosynthesis)|KEGG: rn00500 (Starch and sucrose metabolism)	AraCyc: SUCROSE-PHOSPHATASE-RXN|BrachyCyc: SUCROSE-PHOSPHATASE-RXN|ChlamyCyc: SUCROSE-PHOSPHATASE-RXN|KEGG: R00805; R06211|MetaCyc: SUCROSE-PHOSPHATASE-RXN|Name: SPP; Sucrose-6-phosphate phosphohydrolase; Sucrose-phosphatase; sucrose 6-phosphate hydrolase; sucrose-6-phosphatase (incorrect); sucrose-6-phosphate phosphatase; sucrose-6F-phosphate phosphohydrolase; sucrose-phosphatase (incorrect); su…	PROTEIN_ASSOCIATION:(XP_030479572.1 or XP_030483939.1 or XP_030479571.1 or XP_030489039.1 or XP_030489038.1 or XP_030483938.1)	3.1.3.24		R00805
R_rxn00611_c0	sn_Glycerol_3_phosphate_NAD_plus__2_oxidoreductase_c0	cpd00003[c0] + cpd00080[c0] <=> cpd00067[c0] + cpd00004[c0] + cpd00095[c0]	( XP_030494269.1 or XP_030481859.1 or XP_030494271.1 or XP_030493794.1 or XP_030493793.1 or XP_030488671.1 or XP_030494270.1 or XP_030494268.1 )	-1000	1000	0	MetaCyc: Alcohol-Biosynthesis (Fermentation to Alcohols); CDP-diacylglycerol-Biosynthesis (CDP-diacylglycerol Biosynthesis); Energy-Metabolism (Generation of Precursor Metabolite and Energy); Fermentation (); Glycolipids-Biosynthesis (Glycolipid Biosynthesis); Lipid-Biosynthesis (Fatty Acid and Lipid Biosynthesis); OTHER-ENERGY (Other); PHOSLIPSYN-PWY (superpathway of phospholipid biosynthesis I …	AraCyc: 1.1.1.8-RXN; GLYC3PDEHYDROGBIOSYN-RXN|BiGG: G3PD1; G3PD1ir; G3PD1irm; GPD1; GPD2|BrachyCyc: 1.1.1.8-RXN; GLYC3PDEHYDROGBIOSYN-RXN|KEGG: R00842|MetaCyc: 1.1.1.8-RXN; GLYC3PDEHYDROGBIOSYN-RXN|Name: Glycerol-3-phosphate dehydrogenase [NAD+] 1; Glycerophosphate dehydrogenase (NAD); L-alpha-glycerol phosphate dehydrogenase; L-alpha-glycerophosphate dehydrogenase; L-glycerol phosphate dehydroge…	PROTEIN_ASSOCIATION:(XP_030494269.1 or XP_030481859.1 or XP_030494271.1 or XP_030493794.1 or XP_030493793.1 or XP_030488671.1 or XP_030494270.1 or XP_030494268.1)	1.1.1.8|1.1.1.94		R00842
R_rxn00611_d0	sn_Glycerol_3_phosphate_NAD_plus__2_oxidoreductase_d0	cpd00003[d0] + cpd00080[d0] <=> cpd00067[d0] + cpd00004[d0] + cpd00095[d0]	( XP_030494268.1 or XP_030488671.1 or XP_030494270.1 or XP_030493793.1 or XP_030493794.1 or XP_030494271.1 or XP_030481859.1 or XP_030494269.1 )	-1000	1000	0	MetaCyc: Alcohol-Biosynthesis (Fermentation to Alcohols); CDP-diacylglycerol-Biosynthesis (CDP-diacylglycerol Biosynthesis); Energy-Metabolism (Generation of Precursor Metabolite and Energy); Fermentation (); Glycolipids-Biosynthesis (Glycolipid Biosynthesis); Lipid-Biosynthesis (Fatty Acid and Lipid Biosynthesis); OTHER-ENERGY (Other); PHOSLIPSYN-PWY (superpathway of phospholipid biosynthesis I …	AraCyc: 1.1.1.8-RXN; GLYC3PDEHYDROGBIOSYN-RXN|BiGG: G3PD1; G3PD1ir; G3PD1irm; GPD1; GPD2|BrachyCyc: 1.1.1.8-RXN; GLYC3PDEHYDROGBIOSYN-RXN|KEGG: R00842|MetaCyc: 1.1.1.8-RXN; GLYC3PDEHYDROGBIOSYN-RXN|Name: Glycerol-3-phosphate dehydrogenase [NAD+] 1; Glycerophosphate dehydrogenase (NAD); L-alpha-glycerol phosphate dehydrogenase; L-alpha-glycerophosphate dehydrogenase; L-glycerol phosphate dehydroge…	PROTEIN_ASSOCIATION:(XP_030494268.1 or XP_030488671.1 or XP_030494270.1 or XP_030493793.1 or XP_030493794.1 or XP_030494271.1 or XP_030481859.1 or XP_030494269.1)	1.1.1.8|1.1.1.94		R00842
R_rxn00641_c0	GTP:alpha-D-mannose-1-phosphate guanylyltransferase_c0	1 cpd00038[c0] + 1 cpd00485[c0] <=> 1 cpd00012[c0] + 1 cpd00083[c0]	103319568 or 103319703 or 103319803 or 103324634 or 103334818 or 103337744 or 103340411 or 103340413 or XP_030485951.1 or XP_030485953.1 or XP_030487766.1 or XP_030487772.1 or XP_030491786.1 or XP_030491794.1 or XP_030491802.1 or XP_030493443.1 or XP_030504263.1	-1000	1000	0	MetaCyc: Ascorbate-Biosynthesis (Ascorbate Biosynthesis); CARBO-BIOSYNTHESIS (Sugar Biosynthesis); COLANSYN-PWY (colanic acid building blocks biosynthesis); Carbohydrates-Biosynthesis (Carbohydrate Biosynthesis); Cofactor-Biosynthesis (Cofactor, Prosthetic Group, Electron Carrier, and Vitamin Biosynthesis); GDP-Sugar-Biosynthesis (GDP-sugar Biosynthesis); PWY-5659 (GDP-mannose biosynthesis); PWY-…	AraCyc: 2.7.7.13-RXN|BiGG: MAN1PT; PSA1|BrachyCyc: 2.7.7.13-RXN|KEGG: R00885|MetaCyc: 2.7.7.13-RXN|Name: GDP-mannose pyrophosphorylase; GTP-mannose-1-phosphate guanylyltransferase; GTP:alpha-D-mannose-1-phosphate guanylyltransferase; Mannose-1-phosphate guanyltransferase; Mannose-1-phosphate guanylyltransferase; PIM-GMP (phosphomannose isomerase-guanosine 5'-diphospho-D-mannose pyrophosphorylase)…	0	2.7.7.13	K00966	R00885	Carbohydrate metabolism	Other carbohydrate metabolism	M00114 Ascorbate biosynthesis, plants, fructose-6P => ascorbate (8) (complete 8/8)
R_rxn00643_c0	GDP-mannose 3,5-epimerase_c0	1 cpd00083[c0] <=> 1 cpd01536[c0]	Unknown	-1000	1000	0	MetaCyc: Ascorbate-Biosynthesis (Ascorbate Biosynthesis); CARBO-BIOSYNTHESIS (Sugar Biosynthesis); Carbohydrates-Biosynthesis (Carbohydrate Biosynthesis); Carbohydrates-Degradation (Carbohydrate Degradation); Cofactor-Biosynthesis (Cofactor, Prosthetic Group, Electron Carrier, and Vitamin Biosynthesis); Degradation (Degradation/Utilization/Assimilation); GDP-Sugar-Biosynthesis (GDP-sugar Biosynth…	AraCyc: RXN-1882|BrachyCyc: RXN-1882|ChlamyCyc: RXN-1882|KEGG: R00889|MetaCyc: RXN-1882|Name: GDP-D-mannose:GDP-L-galactose epimerase; GDP-mannose 3,5-epimerase; GDPmannose 3,5-epimerase; guanosine 5'-diphosphate D-mannose:guanosine 5'-diphosphate L-galactose epimerase	0	5.1.3.18	K10046	R00889	Carbohydrate metabolism	Other carbohydrate metabolism	M00114 Ascorbate biosynthesis, plants, fructose-6P => ascorbate (8) (complete 8/8)
R_rxn00646_c0	L-glutamate:L-cysteine gamma-ligase (ADP-forming)_c0	1 cpd00002[c0] + 1 cpd00023[c0] + 1 cpd00084[c0] -> 1 cpd00008[c0] + 1 cpd00009[c0] + 1 cpd00067[c0] + 1 cpd00506[c0]		0	1000	0	KEGG: rn00480 (Glutathione metabolism)	AraCyc: GLUTCYSLIG-RXN|BiGG: GLUCYS; GLUCYSL; GSH1|BrachyCyc: GLUTCYSLIG-RXN|KEGG: R00894|MetaCyc: GLUTCYSLIG-RXN|Name: Gamma-glutamyl-L-cysteine synthetase; Gamma-glutamylcysteine synthetase; L-Glutamate:L-cysteine gamma-ligase (ADP-forming); L-glutamate:L-cysteine gamma-ligase (ADP-forming); gamma-glutamyl-L-cysteine synthetase; gamma-glutamylcysteine synthetase; gamma-glutamylcysteinyl synthet…	null	6.3.2.2	K01919	R00894	Amino acid metabolism	Other amino acid metabolism	M00118 Glutathione biosynthesis, glutamate => glutathione (2) (complete 2/2)
R_rxn00646_d0	L-glutamate:L-cysteine gamma-ligase (ADP-forming)_d0	1 cpd00002[d0] + 1 cpd00023[d0] + 1 cpd00084[d0] -> 1 cpd00008[d0] + 1 cpd00009[d0] + 1 cpd00067[d0] + 1 cpd00506[d0]		0	1000	0	KEGG: rn00480 (Glutathione metabolism)	AraCyc: GLUTCYSLIG-RXN|BiGG: GLUCYS; GLUCYSL; GSH1|BrachyCyc: GLUTCYSLIG-RXN|KEGG: R00894|MetaCyc: GLUTCYSLIG-RXN|Name: Gamma-glutamyl-L-cysteine synthetase; Gamma-glutamylcysteine synthetase; L-Glutamate:L-cysteine gamma-ligase (ADP-forming); L-glutamate:L-cysteine gamma-ligase (ADP-forming); gamma-glutamyl-L-cysteine synthetase; gamma-glutamylcysteine synthetase; gamma-glutamylcysteinyl synthet…	null	6.3.2.2	K01919	R00894	Amino acid metabolism	Other amino acid metabolism	M00118 Glutathione biosynthesis, glutamate => glutathione (2) (complete 2/2)
R_rxn00649_c0	O3_acetyl_L_serine_hydrogen_sulfide_2_amino_2_carboxyethyltransferase_c0	cpd00722[c0] + cpd00239[c0] <=> cpd00029[c0] + cpd00084[c0]	( XP_030504459.1 or XP_030506710.1 or XP_030504458.1 or XP_030504690.1 or XP_030503771.1 or XP_030491851.1 or XP_030504693.1 or XP_030506165.1 or XP_030492067.1 or XP_030504457.1 or XP_030506164.1 or XP_030503773.1 or XP_030504692.1 or XP_030503774.1 or XP_030506163.1 or XP_030504689.1 or XP_030503772.1 or XP_030504694.1 or XP_030504695.1 or XP_030504691.1 )	-1000	1000	0	MetaCyc: Amino-Acid-Biosynthesis (Amino Acid Biosynthesis); CYSTEINE-SYN (L-cysteine Biosynthesis); CYSTSYN-PWY (L-cysteine biosynthesis I); Degradation (Degradation/Utilization/Assimilation); IND-AMINO-ACID-SYN (Proteinogenic Amino Acid Biosynthesis); Noncarbon-Nutrients (Inorganic Nutrient Metabolism); SULFATE-CYS-PWY (superpathway of sulfate assimilation and cysteine biosynthesis); Sulfur-Meta…	AraCyc: ACSERLY-RXN|BiGG: CYSS; CYSSr; YGR012W|BrachyCyc: ACSERLY-RXN|KEGG: R00897|MetaCyc: ACSERLY-RXN|Name: 3-O-acetyl-L-serine:hydrogen-sulfide 2-amino-2-carboxyethyltransferase; Cysteine synthase; O-acetyl-L-serine sulfhydrylase; O-acetyl-L-serine sulfohydrolase; O-acetylserine (thiol)-lyase; O-acetylserine (thiol)-lyase A; O-acetylserine sulfhydrylase; O3-acetyl-L-serine acetate-lyase (addin…	PROTEIN_ASSOCIATION:(XP_030504459.1 or XP_030506710.1 or XP_030504458.1 or XP_030504690.1 or XP_030503771.1 or XP_030491851.1 or XP_030504693.1 or XP_030506165.1 or XP_030492067.1 or XP_030504457.1 or XP_030506164.1 or XP_030503773.1 or XP_030504692.1 or XP_030503774.1 or XP_030506163.1 or XP_030504689.1 or XP_030503772.1 or XP_030504694.1 or XP_030504695.1 or XP_030504691.1)	2.5.1.47|2.5.1.65		R00897	Amino acid metabolism	Cysteine and methionine metabolism	M00021 Cysteine biosynthesis, serine => cysteine (3) (complete 2/2)
R_rxn00649_d0	O3_acetyl_L_serine_hydrogen_sulfide_2_amino_2_carboxyethyltransferase_d0	cpd00722[d0] + cpd00239[d0] <=> cpd00029[d0] + cpd00084[d0]	( XP_030506163.1 or XP_030503774.1 or XP_030504691.1 or XP_030504694.1 or XP_030504695.1 or XP_030503772.1 or XP_030504689.1 or XP_030504457.1 or XP_030492067.1 or XP_030491851.1 or XP_030504693.1 or XP_030506165.1 or XP_030504690.1 or XP_030506710.1 or XP_030504458.1 or XP_030504459.1 or XP_030503771.1 or XP_030504692.1 or XP_030506164.1 or XP_030503773.1 )	-1000	1000	0	MetaCyc: Amino-Acid-Biosynthesis (Amino Acid Biosynthesis); CYSTEINE-SYN (L-cysteine Biosynthesis); CYSTSYN-PWY (L-cysteine biosynthesis I); Degradation (Degradation/Utilization/Assimilation); IND-AMINO-ACID-SYN (Proteinogenic Amino Acid Biosynthesis); Noncarbon-Nutrients (Inorganic Nutrient Metabolism); SULFATE-CYS-PWY (superpathway of sulfate assimilation and cysteine biosynthesis); Sulfur-Meta…	AraCyc: ACSERLY-RXN|BiGG: CYSS; CYSSr; YGR012W|BrachyCyc: ACSERLY-RXN|KEGG: R00897|MetaCyc: ACSERLY-RXN|Name: 3-O-acetyl-L-serine:hydrogen-sulfide 2-amino-2-carboxyethyltransferase; Cysteine synthase; O-acetyl-L-serine sulfhydrylase; O-acetyl-L-serine sulfohydrolase; O-acetylserine (thiol)-lyase; O-acetylserine (thiol)-lyase A; O-acetylserine sulfhydrylase; O3-acetyl-L-serine acetate-lyase (addin…	PROTEIN_ASSOCIATION:(XP_030506163.1 or XP_030503774.1 or XP_030504691.1 or XP_030504694.1 or XP_030504695.1 or XP_030503772.1 or XP_030504689.1 or XP_030504457.1 or XP_030492067.1 or XP_030491851.1 or XP_030504693.1 or XP_030506165.1 or XP_030504690.1 or XP_030506710.1 or XP_030504458.1 or XP_030504459.1 or XP_030503771.1 or XP_030504692.1 or XP_030506164.1 or XP_030503773.1)	2.5.1.47|2.5.1.65		R00897	Amino acid metabolism	Cysteine and methionine metabolism	M00021 Cysteine biosynthesis, serine => cysteine (3) (complete 2/2)
R_rxn00649_m0	O3_acetyl_L_serine_hydrogen_sulfide_2_amino_2_carboxyethyltransferase_m0	cpd00722[m0] + cpd00239[m0] <=> cpd00029[m0] + cpd00084[m0]	( XP_030506163.1 or XP_030503774.1 or XP_030504695.1 or XP_030504694.1 or XP_030504691.1 or XP_030504689.1 or XP_030503772.1 or XP_030492067.1 or XP_030504457.1 or XP_030504690.1 or XP_030506710.1 or XP_030504458.1 or XP_030504459.1 or XP_030503771.1 or XP_030491851.1 or XP_030504693.1 or XP_030506165.1 or XP_030504692.1 or XP_030506164.1 or XP_030503773.1 )	-1000	1000	0	MetaCyc: Amino-Acid-Biosynthesis (Amino Acid Biosynthesis); CYSTEINE-SYN (L-cysteine Biosynthesis); CYSTSYN-PWY (L-cysteine biosynthesis I); Degradation (Degradation/Utilization/Assimilation); IND-AMINO-ACID-SYN (Proteinogenic Amino Acid Biosynthesis); Noncarbon-Nutrients (Inorganic Nutrient Metabolism); SULFATE-CYS-PWY (superpathway of sulfate assimilation and cysteine biosynthesis); Sulfur-Meta…	AraCyc: ACSERLY-RXN|BiGG: CYSS; CYSSr; YGR012W|BrachyCyc: ACSERLY-RXN|KEGG: R00897|MetaCyc: ACSERLY-RXN|Name: 3-O-acetyl-L-serine:hydrogen-sulfide 2-amino-2-carboxyethyltransferase; Cysteine synthase; O-acetyl-L-serine sulfhydrylase; O-acetyl-L-serine sulfohydrolase; O-acetylserine (thiol)-lyase; O-acetylserine (thiol)-lyase A; O-acetylserine sulfhydrylase; O3-acetyl-L-serine acetate-lyase (addin…	PROTEIN_ASSOCIATION:(XP_030506163.1 or XP_030503774.1 or XP_030504695.1 or XP_030504694.1 or XP_030504691.1 or XP_030504689.1 or XP_030503772.1 or XP_030492067.1 or XP_030504457.1 or XP_030504690.1 or XP_030506710.1 or XP_030504458.1 or XP_030504459.1 or XP_030503771.1 or XP_030491851.1 or XP_030504693.1 or XP_030506165.1 or XP_030504692.1 or XP_030506164.1 or XP_030503773.1)	2.5.1.47|2.5.1.65		R00897
R_rxn00654_c0	N_Carbamoyl_beta_alanine_amidohydrolase_c0	cpd00001[c0] + 2 cpd00067[c0] + cpd01720[c0] -> cpd00011[c0] + cpd00013[c0] + cpd00085[c0]	( XP_030505568.1 or XP_030511006.1 )	0	1000	0	MetaCyc: Amino-Acid-Biosynthesis (Amino Acid Biosynthesis); Beta-Alanine-Biosynthesis (&beta; Alanine Biosynthesis); Degradation (Degradation/Utilization/Assimilation); NUCLEO-DEG (Nucleoside and Nucleotide Degradation); Other-Amino-Acid-Biosynthesis (Other Amino Acid Biosynthesis); PWY-3982 (uracil degradation I (reductive)); PWY-7209 (superpathway of pyrimidine ribonucleosides degradation); Pyr…	AraCyc: BETA-UREIDOPROPIONASE-RXN|BiGG: UPPN|BrachyCyc: BETA-UREIDOPROPIONASE-RXN|KEGG: R00905|MetaCyc: BETA-UREIDOPROPIONASE-RXN|Name: Beta-ureidopropionase; N-Carbamoyl-beta-alanine amidohydrolase; N-carbamoyl-beta-alanine amidohydrolase; b-ureidopropionase; beta-ureidopropionase	PROTEIN_ASSOCIATION:(XP_030505568.1 or XP_030511006.1)	3.5.1.6		R00905
R_rxn00686_c0	5_6_7_8_tetrahydrofolate_NADP_plus__oxidoreductase_c0	cpd00006[c0] + cpd00087[c0] <=> cpd00067[c0] + cpd00005[c0] + cpd00330[c0]	( XP_030487670.1 or XP_030490316.1 or XP_030496190.1 or XP_030486978.1 )	-1000	1000	0	MetaCyc: 1CMET2-PWY (<i>N</i><sup>10</sup>-formyl-tetrahydrofolate biosynthesis); ALL-CHORISMATE-PWY (superpathway of chorismate metabolism); Cofactor-Biosynthesis (Cofactor, Prosthetic Group, Electron Carrier, and Vitamin Biosynthesis); FOLSYN-PWY (superpathway of tetrahydrofolate biosynthesis and salvage); Folate-Biosynthesis (Folate Biosynthesis); Folate-Transformations (Folate Transformations…	AraCyc: DIHYDROFOLATEREDUCT-RXN|BiGG: DFR1_1; DFR1_2; DHFR; DHFRi; DHFRim|BrachyCyc: DIHYDROFOLATEREDUCT-RXN|KEGG: R00939|MetaCyc: DIHYDROFOLATEREDUCT-RXN; RXN-19329|Name: 5,6,7,8-tetrahydrofolate:NADP+ oxidoreductase; 7,8-dihydrofolate reductase; Dihydrofolate reductase; NADPH-dihydrofolate reductase; Tetrahydrofolate dehydrogenase; dihydrofolate reductase; dihydrofolate reductase (irreversible)…	PROTEIN_ASSOCIATION:(XP_030487670.1 or XP_030490316.1 or XP_030496190.1 or XP_030486978.1)	1.5.1.3		R00939
R_rxn00686_m0	5_6_7_8_tetrahydrofolate_NADP_plus__oxidoreductase_m0	cpd00006[m0] + cpd00087[m0] <=> cpd00067[m0] + cpd00005[m0] + cpd00330[m0]	( XP_030486978.1 or XP_030496190.1 or XP_030490316.1 or XP_030487670.1 )	-1000	1000	0	MetaCyc: 1CMET2-PWY (<i>N</i><sup>10</sup>-formyl-tetrahydrofolate biosynthesis); ALL-CHORISMATE-PWY (superpathway of chorismate metabolism); Cofactor-Biosynthesis (Cofactor, Prosthetic Group, Electron Carrier, and Vitamin Biosynthesis); FOLSYN-PWY (superpathway of tetrahydrofolate biosynthesis and salvage); Folate-Biosynthesis (Folate Biosynthesis); Folate-Transformations (Folate Transformations…	AraCyc: DIHYDROFOLATEREDUCT-RXN|BiGG: DFR1_1; DFR1_2; DHFR; DHFRi; DHFRim|BrachyCyc: DIHYDROFOLATEREDUCT-RXN|KEGG: R00939|MetaCyc: DIHYDROFOLATEREDUCT-RXN; RXN-19329|Name: 5,6,7,8-tetrahydrofolate:NADP+ oxidoreductase; 7,8-dihydrofolate reductase; Dihydrofolate reductase; NADPH-dihydrofolate reductase; Tetrahydrofolate dehydrogenase; dihydrofolate reductase; dihydrofolate reductase (irreversible)…	PROTEIN_ASSOCIATION:(XP_030486978.1 or XP_030496190.1 or XP_030490316.1 or XP_030487670.1)	1.5.1.3		R00939
R_rxn00689_c0	Tetrahydrofolate_L_glutamate_gamma_ligase_ADP_forming_c0	cpd00002[c0] + cpd00023[c0] + cpd00087[c0] -> cpd00009[c0] + cpd00067[c0] + cpd00008[c0] + cpd06227[c0]	( XP_030493704.1 or XP_030489966.1 or XP_030493705.1 or XP_030493703.1 )	0	1000	0	KEGG: rn00790 (Folate biosynthesis)	AraCyc: RXN-6102|BiGG: FOL3; MET7; RMA1; THFGLUS|BrachyCyc: RXN-6102|ChlamyCyc: FOLYLPOLYGLUTAMATESYNTH-RXN; RXN-6102|KEGG: R00942|Name: Folylpolyglutamate synthase; Tetrahydrofolate:L-glutamate gamma-ligase (ADP-forming)	PROTEIN_ASSOCIATION:(XP_030493704.1 or XP_030489966.1 or XP_030493705.1 or XP_030493703.1)	6.3.2.17		R00942
R_rxn00689_d0	Tetrahydrofolate_L_glutamate_gamma_ligase_ADP_forming_d0	cpd00023[d0] + cpd00002[d0] + cpd00087[d0] -> cpd00009[d0] + cpd00067[d0] + cpd00008[d0] + cpd06227[d0]	( XP_030493703.1 or XP_030489966.1 or XP_030493704.1 or XP_030493705.1 )	0	1000	0	KEGG: rn00790 (Folate biosynthesis)	AraCyc: RXN-6102|BiGG: FOL3; MET7; RMA1; THFGLUS|BrachyCyc: RXN-6102|ChlamyCyc: FOLYLPOLYGLUTAMATESYNTH-RXN; RXN-6102|KEGG: R00942|Name: Folylpolyglutamate synthase; Tetrahydrofolate:L-glutamate gamma-ligase (ADP-forming)	PROTEIN_ASSOCIATION:(XP_030493703.1 or XP_030489966.1 or XP_030493704.1 or XP_030493705.1)	6.3.2.17		R00942
R_rxn00689_m0	Tetrahydrofolate_L_glutamate_gamma_ligase_ADP_forming_m0	cpd00002[m0] + cpd00023[m0] + cpd00087[m0] -> cpd00067[m0] + cpd00008[m0] + cpd00009[m0] + cpd06227[m0]	( XP_030493703.1 or XP_030493705.1 or XP_030489966.1 or XP_030493704.1 )	0	1000	0	KEGG: rn00790 (Folate biosynthesis)	AraCyc: RXN-6102|BiGG: FOL3; MET7; RMA1; THFGLUS|BrachyCyc: RXN-6102|ChlamyCyc: FOLYLPOLYGLUTAMATESYNTH-RXN; RXN-6102|KEGG: R00942|Name: Folylpolyglutamate synthase; Tetrahydrofolate:L-glutamate gamma-ligase (ADP-forming)	PROTEIN_ASSOCIATION:(XP_030493703.1 or XP_030493705.1 or XP_030489966.1 or XP_030493704.1)	6.3.2.17		R00942
R_rxn00690_c0	Formate_tetrahydrofolate_ligase_ADP_forming_c0	cpd00002[c0] + cpd00047[c0] + cpd00087[c0] <=> cpd00009[c0] + cpd00008[c0] + cpd00201[c0]	XP_030478133.1	-1000	1000	0	MetaCyc: Autotrophic-CO2-Fixation (Autotrophic CO<sub>2</sub> Fixation); C1-COMPOUNDS (C1 Compound Utilization and Assimilation); CO2-Fixation (CO<sub>2</sub> Fixation); CODH-PWY (reductive acetyl coenzyme A pathway I (homoacetogenic bacteria)); Cofactor-Biosynthesis (Cofactor, Prosthetic Group, Electron Carrier, and Vitamin Biosynthesis); Degradation (Degradation/Utilization/Assimilation); Folat…	AraCyc: FORMATETHFLIG-RXN|BiGG: ADE3_2; FTHFL; FTHFLi; FTHFLm; FTHFLmi; MIS1_2|BrachyCyc: FORMATETHFLIG-RXN|KEGG: R00943|MetaCyc: FORMATETHFLIG-RXN|Name: 10-formyltetrahydrofolate synthetase; Formate--tetrahydrofolate ligase; Formate:tetrahydrofolate ligase (ADP-forming); Formyltetrahydrofolate synthetase; formate-tetrahydrofolate ligase; formate-tetrahydrofolateligase; formate:tetrahydrofolate l…	PROTEIN_ASSOCIATION:XP_030478133.1	6.3.4.3		R00943
R_rxn00692_c0	5_10_Methylenetetrahydrofolate_glycine_hydroxymethyltransferase_c0	cpd00001[c0] + cpd00033[c0] + cpd00125[c0] <=> cpd00054[c0] + cpd00087[c0]	( XP_030478887.1 or XP_030485322.1 or XP_030485314.1 or XP_030485308.1 or XP_030482083.1 or XP_030508089.1 or XP_030485302.1 or XP_030480297.1 or XP_030491854.1 or XP_030507464.1 )	-1000	1000	0	MetaCyc: 1CMET2-PWY (<i>N</i><sup>10</sup>-formyl-tetrahydrofolate biosynthesis); AMINE-DEG (Amine and Polyamine Degradation); Amino-Acid-Biosynthesis (Amino Acid Biosynthesis); C1-COMPOUNDS (C1 Compound Utilization and Assimilation); Cofactor-Biosynthesis (Cofactor, Prosthetic Group, Electron Carrier, and Vitamin Biosynthesis); Degradation (Degradation/Utilization/Assimilation); Energy-Metabolis…	AraCyc: GLYOHMETRANS-RXN|BiGG: GHMT; GHMT2; GHMT2r; GHMT2rm; SHM1; SHM2|BrachyCyc: GLYOHMETRANS-RXN|KEGG: R00945|MetaCyc: GLYOHMETRANS-RXN|Name: 5,10-Methylenetetrahydrofolate:glycine hydroxymethyltransferase; 5,10-methylenetetrahydrofolate:glycine hydroxymethyltransferase; Glycine Hydroxymethyltransferase; L-serine hydroxymethyltransferase; L-threonine aldolase; Serine hydroxymethyltransferase; …	PROTEIN_ASSOCIATION:(XP_030478887.1 or XP_030485322.1 or XP_030485314.1 or XP_030485308.1 or XP_030482083.1 or XP_030508089.1 or XP_030485302.1 or XP_030480297.1 or XP_030491854.1 or XP_030507464.1)	2.1.2.1		R00945
R_rxn00692_d0	5_10_Methylenetetrahydrofolate_glycine_hydroxymethyltransferase_d0	cpd00001[d0] + cpd00033[d0] + cpd00125[d0] <=> cpd00054[d0] + cpd00087[d0]	( XP_030485302.1 or XP_030480297.1 or XP_030491854.1 or XP_030507464.1 or XP_030478887.1 or XP_030485314.1 or XP_030485308.1 or XP_030485322.1 or XP_030508089.1 or XP_030482083.1 )	-1000	1000	0	MetaCyc: 1CMET2-PWY (<i>N</i><sup>10</sup>-formyl-tetrahydrofolate biosynthesis); AMINE-DEG (Amine and Polyamine Degradation); Amino-Acid-Biosynthesis (Amino Acid Biosynthesis); C1-COMPOUNDS (C1 Compound Utilization and Assimilation); Cofactor-Biosynthesis (Cofactor, Prosthetic Group, Electron Carrier, and Vitamin Biosynthesis); Degradation (Degradation/Utilization/Assimilation); Energy-Metabolis…	AraCyc: GLYOHMETRANS-RXN|BiGG: GHMT; GHMT2; GHMT2r; GHMT2rm; SHM1; SHM2|BrachyCyc: GLYOHMETRANS-RXN|KEGG: R00945|MetaCyc: GLYOHMETRANS-RXN|Name: 5,10-Methylenetetrahydrofolate:glycine hydroxymethyltransferase; 5,10-methylenetetrahydrofolate:glycine hydroxymethyltransferase; Glycine Hydroxymethyltransferase; L-serine hydroxymethyltransferase; L-threonine aldolase; Serine hydroxymethyltransferase; …	PROTEIN_ASSOCIATION:(XP_030485302.1 or XP_030480297.1 or XP_030491854.1 or XP_030507464.1 or XP_030478887.1 or XP_030485314.1 or XP_030485308.1 or XP_030485322.1 or XP_030508089.1 or XP_030482083.1)	2.1.2.1		R00945
R_rxn00692_m0	5_10_Methylenetetrahydrofolate_glycine_hydroxymethyltransferase_m0	cpd00033[m0] + cpd00001[m0] + cpd00125[m0] <=> cpd00054[m0] + cpd00087[m0]	( XP_030480297.1 or XP_030485302.1 or XP_030507464.1 or XP_030491854.1 or XP_030478887.1 or XP_030508089.1 or XP_030482083.1 or XP_030485314.1 or XP_030485308.1 or XP_030485322.1 )	-1000	1000	0	MetaCyc: 1CMET2-PWY (<i>N</i><sup>10</sup>-formyl-tetrahydrofolate biosynthesis); AMINE-DEG (Amine and Polyamine Degradation); Amino-Acid-Biosynthesis (Amino Acid Biosynthesis); C1-COMPOUNDS (C1 Compound Utilization and Assimilation); Cofactor-Biosynthesis (Cofactor, Prosthetic Group, Electron Carrier, and Vitamin Biosynthesis); Degradation (Degradation/Utilization/Assimilation); Energy-Metabolis…	AraCyc: GLYOHMETRANS-RXN|BiGG: GHMT; GHMT2; GHMT2r; GHMT2rm; SHM1; SHM2|BrachyCyc: GLYOHMETRANS-RXN|KEGG: R00945|MetaCyc: GLYOHMETRANS-RXN|Name: 5,10-Methylenetetrahydrofolate:glycine hydroxymethyltransferase; 5,10-methylenetetrahydrofolate:glycine hydroxymethyltransferase; Glycine Hydroxymethyltransferase; L-serine hydroxymethyltransferase; L-threonine aldolase; Serine hydroxymethyltransferase; …	PROTEIN_ASSOCIATION:(XP_030480297.1 or XP_030485302.1 or XP_030507464.1 or XP_030491854.1 or XP_030478887.1 or XP_030508089.1 or XP_030482083.1 or XP_030485314.1 or XP_030485308.1 or XP_030485322.1)	2.1.2.1		R00945
R_rxn00693_c0	5_Methyltetrahydrofolate_L_homocysteine_S_methyltransferase_c0	cpd00135[c0] + cpd00345[c0] <=> cpd00060[c0] + cpd00087[c0]	( XP_030507611.1 or XP_030493013.1 or XP_030503459.1 or XP_030507612.1 or XP_030504935.1 or XP_030503589.1 or XP_030503460.1 or XP_030504934.1 or XP_030503458.1 or XP_030492394.1 or XP_030493012.1 or XP_030493014.1 or XP_030504899.1 )	-1000	1000	0	MetaCyc: 1CMET2-PWY (<i>N</i><sup>10</sup>-formyl-tetrahydrofolate biosynthesis); ADENOSYLHOMOCYSCAT-PWY (L-methionine salvage from L-homocysteine); Amino-Acid-Biosynthesis (Amino Acid Biosynthesis); Amino-Acid-Degradation (Amino Acid Degradation); Cofactor-Biosynthesis (Cofactor, Prosthetic Group, Electron Carrier, and Vitamin Biosynthesis); Degradation (Degradation/Utilization/Assimilation); Fo…	AraCyc: HOMOCYSMETB12-RXN|BiGG: METS; METSMHPGLUT_b; METSr; MTHFB12D; U47|BrachyCyc: HOMOCYSMETB12-RXN|KEGG: R00946|MetaCyc: HOMOCYSMETB12-RXN|Name: 5-Methyltetrahydrofolate:L-homocysteine S-methyltransferase; 5-methionine synthase; 5-methyltetrahydrofolate--homocysteine S-methyltransferase; 5-methyltetrahydrofolate--homocysteine s-methyltransferase; 5-methyltetrahydrofolate-homocysteine S-methyl…	PROTEIN_ASSOCIATION:(XP_030507611.1 or XP_030493013.1 or XP_030503459.1 or XP_030507612.1 or XP_030504935.1 or XP_030503589.1 or XP_030503460.1 or XP_030504934.1 or XP_030503458.1 or XP_030492394.1 or XP_030493012.1 or XP_030493014.1 or XP_030504899.1)	2.1.1.13	K00548	R00946	Amino acid metabolism	Cysteine and methionine metabolism	M00017 Methionine biosynthesis, aspartate => homoserine => methionine (4) (incomplete 4/7)
R_rxn00693_d0	5_Methyltetrahydrofolate_L_homocysteine_S_methyltransferase_d0	cpd00135[d0] + cpd00345[d0] <=> cpd00087[d0] + cpd00060[d0]	( XP_030503589.1 or XP_030503460.1 or XP_030504934.1 or XP_030492394.1 or XP_030503458.1 or XP_030493014.1 or XP_030493012.1 or XP_030504899.1 or XP_030507611.1 or XP_030493013.1 or XP_030503459.1 or XP_030507612.1 or XP_030504935.1 )	-1000	1000	0	MetaCyc: 1CMET2-PWY (<i>N</i><sup>10</sup>-formyl-tetrahydrofolate biosynthesis); ADENOSYLHOMOCYSCAT-PWY (L-methionine salvage from L-homocysteine); Amino-Acid-Biosynthesis (Amino Acid Biosynthesis); Amino-Acid-Degradation (Amino Acid Degradation); Cofactor-Biosynthesis (Cofactor, Prosthetic Group, Electron Carrier, and Vitamin Biosynthesis); Degradation (Degradation/Utilization/Assimilation); Fo…	AraCyc: HOMOCYSMETB12-RXN|BiGG: METS; METSMHPGLUT_b; METSr; MTHFB12D; U47|BrachyCyc: HOMOCYSMETB12-RXN|KEGG: R00946|MetaCyc: HOMOCYSMETB12-RXN|Name: 5-Methyltetrahydrofolate:L-homocysteine S-methyltransferase; 5-methionine synthase; 5-methyltetrahydrofolate--homocysteine S-methyltransferase; 5-methyltetrahydrofolate--homocysteine s-methyltransferase; 5-methyltetrahydrofolate-homocysteine S-methyl…	PROTEIN_ASSOCIATION:(XP_030503589.1 or XP_030503460.1 or XP_030504934.1 or XP_030492394.1 or XP_030503458.1 or XP_030493014.1 or XP_030493012.1 or XP_030504899.1 or XP_030507611.1 or XP_030493013.1 or XP_030503459.1 or XP_030507612.1 or XP_030504935.1)	2.1.1.13	K00548	R00946	Amino acid metabolism	Cysteine and methionine metabolism	M00017 Methionine biosynthesis, aspartate => homoserine => methionine (4) (incomplete 4/7)
R_rxn00693_x0	5_Methyltetrahydrofolate_L_homocysteine_S_methyltransferase_x0	cpd00135[x0] + cpd00345[x0] <=> cpd00060[x0] + cpd00087[x0]	( XP_030503589.1 or XP_030503460.1 or XP_030503458.1 or XP_030492394.1 or XP_030504934.1 or XP_030504899.1 or XP_030493012.1 or XP_030493014.1 or XP_030507611.1 or XP_030493013.1 or XP_030503459.1 or XP_030507612.1 or XP_030504935.1 )	-1000	1000	0	MetaCyc: 1CMET2-PWY (<i>N</i><sup>10</sup>-formyl-tetrahydrofolate biosynthesis); ADENOSYLHOMOCYSCAT-PWY (L-methionine salvage from L-homocysteine); Amino-Acid-Biosynthesis (Amino Acid Biosynthesis); Amino-Acid-Degradation (Amino Acid Degradation); Cofactor-Biosynthesis (Cofactor, Prosthetic Group, Electron Carrier, and Vitamin Biosynthesis); Degradation (Degradation/Utilization/Assimilation); Fo…	AraCyc: HOMOCYSMETB12-RXN|BiGG: METS; METSMHPGLUT_b; METSr; MTHFB12D; U47|BrachyCyc: HOMOCYSMETB12-RXN|KEGG: R00946|MetaCyc: HOMOCYSMETB12-RXN|Name: 5-Methyltetrahydrofolate:L-homocysteine S-methyltransferase; 5-methionine synthase; 5-methyltetrahydrofolate--homocysteine S-methyltransferase; 5-methyltetrahydrofolate--homocysteine s-methyltransferase; 5-methyltetrahydrofolate-homocysteine S-methyl…	PROTEIN_ASSOCIATION:(XP_030503589.1 or XP_030503460.1 or XP_030503458.1 or XP_030492394.1 or XP_030504934.1 or XP_030504899.1 or XP_030493012.1 or XP_030493014.1 or XP_030507611.1 or XP_030493013.1 or XP_030503459.1 or XP_030507612.1 or XP_030504935.1)	2.1.1.13		R00946
R_rxn00708_c0	Uridine_5_monophosphate_phosphohydrolase_c0	cpd00001[c0] + cpd00091[c0] <=> cpd00009[c0] + cpd00249[c0]	( XP_030508361.1 or XP_030489427.1 or XP_030506866.1 or XP_030507012.1 or XP_030488584.1 or XP_030479544.1 or XP_030506865.1 or XP_030488583.1 or XP_030497475.1 or XP_030490649.1 or XP_030504196.1 or XP_030507013.1 or XP_030490235.1 or XP_030487386.1 or XP_030478054.1 )	-1000	1000	0	MetaCyc: Antibiotic-Biosynthesis (Antibiotic Biosynthesis); Degradation (Degradation/Utilization/Assimilation); NUCLEO-DEG (Nucleoside and Nucleotide Degradation); PWY-7185 (UTP and CTP dephosphorylation I); PWY-7821 (tunicamycin biosynthesis); Pyrimidine-Degradation (Pyrimidine Nucleotide Degradation); Pyrimidine-Ribonucleosides-Degradation (Pyrimidine Ribonucleoside Degradation); SECONDARY-META…	AraCyc: 5-NUCLEOTID-RXN; RXNQT-4150|BiGG: NTD2; NTD2pp; U34|ChlamyCyc: 5-NUCLEOTID-RXN|KEGG: R00963|MetaCyc: 5-NUCLEOTID-RXN; RXN-14025|Name: 5'-AMP nucleotidase; 5'-AMPase; 5'-adenylic phosphatase; 5'-mononucleotidase; 5'-nucleotidase; 5'-nucleotidase (UMP); 5'-ribonucleotide phosphohydrolase; AMP phosphatase; AMP phosphohydrolase; AMPase; IMP 5'-nucleotidase; UMPase; Uridine 5'-monophosphate ph…	PROTEIN_ASSOCIATION:(XP_030508361.1 or XP_030489427.1 or XP_030506866.1 or XP_030507012.1 or XP_030488584.1 or XP_030479544.1 or XP_030506865.1 or XP_030488583.1 or XP_030497475.1 or XP_030490649.1 or XP_030504196.1 or XP_030507013.1 or XP_030490235.1 or XP_030487386.1 or XP_030478054.1)	3.1.3.5		R00963
R_rxn00710_c0	orotidine_5_phosphate_carboxy_lyase_UMP_forming_c0	cpd00067[c0] + cpd00810[c0] -> cpd00011[c0] + cpd00091[c0]	XP_030493545.1	0	1000	0	MetaCyc: Deoxyribonucleotide-Biosynthesis (2'-Deoxyribonucleotide Biosynthesis); Nucleotide-Biosynthesis (Nucleoside and Nucleotide Biosynthesis); PRPP-PWY (superpathway of histidine, purine, and pyrimidine biosynthesis); PWY-5686 (UMP biosynthesis I); PWY-7211 (superpathway of pyrimidine deoxyribonucleotides <i>de novo</i> biosynthesis); PWY-7790 (UMP biosynthesis II); PWY-7791 (UMP biosynthesis…	AraCyc: OROTPDECARB-RXN|BiGG: OMPDC; URA3|BrachyCyc: OROTPDECARB-RXN|KEGG: R00965|MetaCyc: OROTPDECARB-RXN|Name: ODCase; OMP decarboxylase; OMP-DC; OMPdcase; Orotidine-5'-phosphate carboxy-lyase; Orotidine-5'-phosphate decarboxylase; Orotidylic decarboxylase; UMP synthase; Uridine 5'-monophosphate synthase; orotate decarboxylase; orotate monophosphate decarboxylase; orotic decarboxylase; orotidin…	PROTEIN_ASSOCIATION:XP_030493545.1	4.1.1.23		R00965
R_rxn00711_d0	UMP_diphosphate_phospho_alpha_D_ribosyltransferase_d0	cpd00092[d0] + cpd00103[d0] -> cpd00012[d0] + cpd00067[d0] + cpd00091[d0]	( XP_030481118.1 or XP_030479601.1 )	0	1000	0	MetaCyc: Nucleotide-Biosynthesis (Nucleoside and Nucleotide Biosynthesis); PWY-7183 (pyrimidine nucleobases salvage I); PWY-7194 (pyrimidine nucleobases salvage II); PWY-7196 (superpathway of pyrimidine ribonucleosides salvage); PWY-7208 (superpathway of pyrimidine nucleobases salvage); PYR-NUC-SYN (Pyrimidine Nucleotide Biosynthesis); Pyrimidine-Nucleotide-Salvage (Pyrimidine Nucleotide Salvage)…	AraCyc: URACIL-PRIBOSYLTRANS-RXN|BiGG: FUR1; UPPRT; UPPRTr|BrachyCyc: URACIL-PRIBOSYLTRANS-RXN|KEGG: R00966|MetaCyc: URACIL-PRIBOSYLTRANS-RXN|Name: UMP diphosphorylase; UMP pyrophosphorylase; UMP:diphosphate phospho-alpha-D-ribosyltransferase; UMP:pyrophosphate phosphoribosyltransferase; UPRTase; uracil phosphoribosyltransferase; uracil phosphoribosyltransferase (r); uracilphosphoribosyltransfera…	PROTEIN_ASSOCIATION:(XP_030481118.1 or XP_030479601.1)	2.4.2.9		R00966
R_rxn00720_d0	5_6_Dihydrouracil_NADP_plus__oxidoreductase_d0	cpd00006[d0] + cpd00337[d0] <=> cpd00067[d0] + cpd00005[d0] + cpd00092[d0]	XP_030480372.1	-1000	1000	0	MetaCyc: Amino-Acid-Biosynthesis (Amino Acid Biosynthesis); Beta-Alanine-Biosynthesis (&beta; Alanine Biosynthesis); Degradation (Degradation/Utilization/Assimilation); NUCLEO-DEG (Nucleoside and Nucleotide Degradation); Other-Amino-Acid-Biosynthesis (Other Amino Acid Biosynthesis); PWY-3982 (uracil degradation I (reductive)); PWY-7209 (superpathway of pyrimidine ribonucleosides degradation); Pyr…	AraCyc: 1.3.1.2-RXN|BiGG: DURAD|BrachyCyc: 1.3.1.2-RXN|KEGG: R00978|MetaCyc: 1.3.1.2-RXN|Name: 4,5-dihydrothymine: oxidoreductase; 5,6-Dihydrouracil:NADP+ oxidoreductase; 5,6-dihydrouracil:NADP+ 5-oxidoreductase; DHPDH; DHU dehydrogenase; DPD; Dihydrothymine dehydrogenase; Dihydrouracil dehydrogenase (NADP+); dehydrogenase, dihydrouracil (nicotinamide adenine dinucleotide phosphate); dihydropyrim…	PROTEIN_ASSOCIATION:XP_030480372.1	1.3.1.2		R00978
R_rxn00726_d0	chorismate pyruvate-lyase (amino-accepting; anthranilate-forming)_d0	1 cpd00013[d0] + 1 cpd00216[d0] -> 1 cpd00001[d0] + 1 cpd00020[d0] + 1 cpd00067[d0] + 1 cpd00093[d0]		0	1000	0	KEGG: rn00400 (Phenylalanine, tyrosine and tryptophan biosynthesis); rn01110 (Biosynthesis of secondary metabolites); rn01230 (Biosynthesis of amino acids)	AlgaGEM: R_R00985_c|AraGEM: R_R00985_c|BiGG: ANS2|JP_Creinhardtii_MSB: R_ATNS_LPAREN_nh4_RPAREN_|KEGG: R00985|Name: Anthranilate synthase, ammonia; anthranilatesynthase2; chorismate pyruvate-lyase (amino-accepting; anthranilate-forming)	null	4.1.3.27	K01657	R00985	Amino acid metabolism	Aromatic amino acid metabolism	M00023 Tryptophan biosynthesis, chorismate => tryptophan (6) (1 block missing 2/3)
R_rxn00727_d0	Chorismate pyruvate-lyase (amino-accepting)_d0	1 cpd00053[d0] + 1 cpd00216[d0] -> 1 cpd00020[d0] + 1 cpd00023[d0] + 1 cpd00067[d0] + 1 cpd00093[d0]		0	1000	0	KEGG: rn00400 (Phenylalanine, tyrosine and tryptophan biosynthesis); rn01110 (Biosynthesis of secondary metabolites); rn01230 (Biosynthesis of amino acids)	AraCyc: ANTHRANSYN-RXN|BiGG: ANS; ANS1; TRP2_1; TRP3_1|BrachyCyc: ANTHRANSYN-RXN|KEGG: R00986|MetaCyc: ANTHRANSYN-RXN|Name: Chorismate pyruvate-lyase (amino-accepting); TrpE; anthranilate synthase; anthranilate synthase component II; anthranilate synthesis; anthranilate synthetase; anthranilatesynthase; chorismate lyase; chorismate pyruvate-lyase (amino-accepting); chorismate pyruvate-lyase (amin…	null	4.1.3.27	K01658	R00986	Amino acid metabolism	Aromatic amino acid metabolism	M00023 Tryptophan biosynthesis, chorismate => tryptophan (6) (1 block missing 2/3)
R_rxn00735_d0	(2R,3S)-3-methylmalate:NAD+ oxidoreductase_d0	1 cpd00004[d0] + 1 cpd00011[d0] + 1 cpd00094[d0] <=> 1 cpd00003[d0] + 1 cpd03593[d0]		-1000	1000	0	KEGG: rn00290 (Valine, leucine and isoleucine biosynthesis); rn00660 (C5-Branched dibasic acid metabolism); rn01210 (2-Oxocarboxylic acid metabolism); rn01230 (Biosynthesis of amino acids)	AlgaGEM: R_R00994_c|AraGEM: R_R00994_c|KEGG: R00994|TS_Athaliana: rxn621_p|iRS1563: R_R00994_c|Name: (2R,3S)-3-methylmalate:NAD+ oxidoreductase	null	1.1.1.85	0	R00994	Amino acid metabolism	Branched-chain amino acid metabolism	M00535 Isoleucine biosynthesis, pyruvate => 2-oxobutanoate (3) (1 block missing 2/3)
R_rxn00737_d0	L_threonine_ammonia_lyase_2_oxobutanoate_forming_d0	cpd00161[d0] -> cpd00013[d0] + cpd00094[d0]	( XP_030493009.1 or XP_030493008.1 )	0	1000	0	MetaCyc: Amino-Acid-Degradation (Amino Acid Degradation); Degradation (Degradation/Utilization/Assimilation); PWY66-428 (L-threonine degradation V); Proteinogenic-Amino-Acids-Degradation (Proteinogenic Amino Acid Degradation); THREONINE-DEG (L-threonine Degradation)|KEGG: rn00260 (Glycine, serine and threonine metabolism); rn00290 (Valine, leucine and isoleucine biosynthesis); rn01110 (Biosynthes…	AraCyc: THREDEHYD-RXN|BiGG: CHA1_1; ILV1; THRD_L; THRD_Lm; THRD_Lr|BrachyCyc: THREDEHYD-RXN|KEGG: R00996|MetaCyc: THREDEHYD-RXN|Name: L-serine dehydratase; L-threonine ammonia-lyase; L-threonine ammonia-lyase (2-oxobutanoate-forming); L-threonine deaminase; L-threonine deaminse reversible; L-threonine dehydratase; L-threonine hydro-lyase (deaminating); L-threoninedeaminase; Serine deaminase; Thre…	PROTEIN_ASSOCIATION:(XP_030493009.1 or XP_030493008.1)	4.3.1.19		R00996	Amino acid metabolism	Branched-chain amino acid metabolism	M00570 Isoleucine biosynthesis, threonine => 2-oxobutanoate => isoleucine (5) (1 block missing 4/5)
R_rxn00742_c0	L-cystathionine cysteine-lyase (deaminating; 2-oxobutanoate-forming)_c0	1 cpd00001[c0] + 1 cpd00424[c0] -> 1 cpd00013[c0] + 1 cpd00084[c0] + 1 cpd00094[c0]		0	1000	0	KEGG: rn00260 (Glycine, serine and threonine metabolism); rn00270 (Cysteine and methionine metabolism); rn01230 (Biosynthesis of amino acids)	AraCyc: CYSTAGLY-RXN|BiGG: CYS3; CYSTGL; CYSTGLr|ChlamyCyc: CYSTAGLY-RXN|KEGG: R01001|MetaCyc: CYSTAGLY-RXN|Name: Cystathionine gamma-lyase; L-Cystathionine Lysteine-lyase (deaminating); L-cystathionine cysteine-lyase (deaminating); L-cystathionine cysteine-lyase (deaminating, 2-oxobutanoate-forming); L-cystathionine cysteine-lyase (deaminating; 2-oxobutanoate-forming); cystalysin; cystathionase;…	null	4.4.1.1	K17217	R01001	Amino acid metabolism	Cysteine and methionine metabolism	M00609 Cysteine biosynthesis, methionine => cysteine (2) (incomplete 2/6)
R_rxn00742_d0	L-cystathionine cysteine-lyase (deaminating; 2-oxobutanoate-forming)_d0	1 cpd00001[d0] + 1 cpd00424[d0] -> 1 cpd00013[d0] + 1 cpd00084[d0] + 1 cpd00094[d0]		0	1000	0	KEGG: rn00260 (Glycine, serine and threonine metabolism); rn00270 (Cysteine and methionine metabolism); rn01230 (Biosynthesis of amino acids)	AraCyc: CYSTAGLY-RXN|BiGG: CYS3; CYSTGL; CYSTGLr|ChlamyCyc: CYSTAGLY-RXN|KEGG: R01001|MetaCyc: CYSTAGLY-RXN|Name: Cystathionine gamma-lyase; L-Cystathionine Lysteine-lyase (deaminating); L-cystathionine cysteine-lyase (deaminating); L-cystathionine cysteine-lyase (deaminating, 2-oxobutanoate-forming); L-cystathionine cysteine-lyase (deaminating; 2-oxobutanoate-forming); cystalysin; cystathionase;…	null	4.4.1.1	K17217	R01001	Amino acid metabolism	Cysteine and methionine metabolism	M00609 Cysteine biosynthesis, methionine => cysteine (2) (incomplete 2/6)
R_rxn00747_c0	D_glyceraldehyde_3_phosphate_aldose_ketose_isomerase_c0	cpd00102[c0] <=> cpd00095[c0]	( XP_030489595.1 or XP_030489407.1 or XP_030487452.1 )	-1000	1000	0	MetaCyc: ANAEROFRUCAT-PWY (homolactic fermentation); ANAGLYCOLYSIS-PWY (glycolysis III (from glucose)); Acetate-Formation (Fermentation to Acetate); Alcohol-Biosynthesis (Fermentation to Alcohols); Autotrophic-CO2-Fixation (Autotrophic CO<sub>2</sub> Fixation); C1-COMPOUNDS (C1 Compound Utilization and Assimilation); CALVIN-PWY (Calvin-Benson-Bassham cycle); CARBO-BIOSYNTHESIS (Sugar Biosynthesis…	AraCyc: TRIOSEPISOMERIZATION-RXN|BiGG: TPI|BrachyCyc: TRIOSEPISOMERIZATION-RXN|KEGG: R01015|MetaCyc: TRIOSEPISOMERIZATION-RXN|Name: D-Glyceraldehyde-3-phosphate ketol-isomerase; D-glyceraldehyde-3-phosphate aldose-ketose-isomerase; D-glyceraldehyde-3-phosphate ketol-isomerase; Triosephosphate isomerase; phosphotriose isomerase; triose phosphate mutase; triose phosphoisomerase; triose-phosphate is…	PROTEIN_ASSOCIATION:(XP_030489595.1 or XP_030489407.1 or XP_030487452.1)	5.3.1.1	K01803	R01015	Carbohydrate metabolism	Central carbohydrate metabolism	M00001 Glycolysis (Embden-Meyerhof pathway), glucose => pyruvate (12) (complete 9/9)
R_rxn00747_d0	D_glyceraldehyde_3_phosphate_aldose_ketose_isomerase_d0	cpd00102[d0] <=> cpd00095[d0]	( XP_030487452.1 or XP_030489595.1 or XP_030489407.1 )	-1000	1000	0	MetaCyc: ANAEROFRUCAT-PWY (homolactic fermentation); ANAGLYCOLYSIS-PWY (glycolysis III (from glucose)); Acetate-Formation (Fermentation to Acetate); Alcohol-Biosynthesis (Fermentation to Alcohols); Autotrophic-CO2-Fixation (Autotrophic CO<sub>2</sub> Fixation); C1-COMPOUNDS (C1 Compound Utilization and Assimilation); CALVIN-PWY (Calvin-Benson-Bassham cycle); CARBO-BIOSYNTHESIS (Sugar Biosynthesis…	AraCyc: TRIOSEPISOMERIZATION-RXN|BiGG: TPI|BrachyCyc: TRIOSEPISOMERIZATION-RXN|KEGG: R01015|MetaCyc: TRIOSEPISOMERIZATION-RXN|Name: D-Glyceraldehyde-3-phosphate ketol-isomerase; D-glyceraldehyde-3-phosphate aldose-ketose-isomerase; D-glyceraldehyde-3-phosphate ketol-isomerase; Triosephosphate isomerase; phosphotriose isomerase; triose phosphate mutase; triose phosphoisomerase; triose-phosphate is…	PROTEIN_ASSOCIATION:(XP_030487452.1 or XP_030489595.1 or XP_030489407.1)	5.3.1.1		R01015
R_rxn00747_m0	D_glyceraldehyde_3_phosphate_aldose_ketose_isomerase_m0	cpd00102[m0] <=> cpd00095[m0]	( XP_030487452.1 or XP_030489407.1 or XP_030489595.1 )	-1000	1000	0	MetaCyc: ANAEROFRUCAT-PWY (homolactic fermentation); ANAGLYCOLYSIS-PWY (glycolysis III (from glucose)); Acetate-Formation (Fermentation to Acetate); Alcohol-Biosynthesis (Fermentation to Alcohols); Autotrophic-CO2-Fixation (Autotrophic CO<sub>2</sub> Fixation); C1-COMPOUNDS (C1 Compound Utilization and Assimilation); CALVIN-PWY (Calvin-Benson-Bassham cycle); CARBO-BIOSYNTHESIS (Sugar Biosynthesis…	AraCyc: TRIOSEPISOMERIZATION-RXN|BiGG: TPI|BrachyCyc: TRIOSEPISOMERIZATION-RXN|KEGG: R01015|MetaCyc: TRIOSEPISOMERIZATION-RXN|Name: D-Glyceraldehyde-3-phosphate ketol-isomerase; D-glyceraldehyde-3-phosphate aldose-ketose-isomerase; D-glyceraldehyde-3-phosphate ketol-isomerase; Triosephosphate isomerase; phosphotriose isomerase; triose phosphate mutase; triose phosphoisomerase; triose-phosphate is…	PROTEIN_ASSOCIATION:(XP_030487452.1 or XP_030489407.1 or XP_030489595.1)	5.3.1.1		R01015
R_rxn00770_c0	ATP_D_ribose_5_phosphate_diphosphotransferase_c0	cpd00002[c0] + cpd00101[c0] -> cpd00067[c0] + cpd00018[c0] + cpd00103[c0]	( XP_030492964.1 or XP_030483876.1 or XP_030502996.1 or XP_030496868.1 )	0	1000	0	MetaCyc: CARBO-BIOSYNTHESIS (Sugar Biosynthesis); Carbohydrates-Biosynthesis (Carbohydrate Biosynthesis); Cell-Structure-Biosynthesis (Cell Structure Biosynthesis); Cell-Wall-Biosynthesis (Cell Wall Biosynthesis); PRPP-PWY (superpathway of histidine, purine, and pyrimidine biosynthesis); PWY-6404 (superpathway of mycolyl-arabinogalactan-peptidoglycan complex biosynthesis); PWY0-662 (PRPP biosynth…	AraCyc: PRPPSYN-RXN|BrachyCyc: PRPPSYN-RXN|ChlamyCyc: PRPPSYN-RXN|KEGG: R01049|MetaCyc: PRPPSYN-RXN|Name: 5-phosphoribose pyrophosphorylase; 5-phosphoribosyl-1-pyrophosphate synthetase; 5-phosphoribosyl-alpha-1-pyrophosphate synthetase; ATP:D-ribose-5-phosphate diphosphotransferase; ATP:D-ribose-5-phosphate pyrophosphotransferase; PP-ribose P synthetase; PPRibP synthetase; PRPP synthetase; PRPPS;…	PROTEIN_ASSOCIATION:(XP_030492964.1 or XP_030483876.1 or XP_030502996.1 or XP_030496868.1)	2.7.6.1		R01049
R_rxn00770_d0	ATP_D_ribose_5_phosphate_diphosphotransferase_d0	cpd00002[d0] + cpd00101[d0] -> cpd00067[d0] + cpd00018[d0] + cpd00103[d0]	( XP_030483876.1 or XP_030492964.1 or XP_030496868.1 or XP_030502996.1 )	0	1000	0	MetaCyc: CARBO-BIOSYNTHESIS (Sugar Biosynthesis); Carbohydrates-Biosynthesis (Carbohydrate Biosynthesis); Cell-Structure-Biosynthesis (Cell Structure Biosynthesis); Cell-Wall-Biosynthesis (Cell Wall Biosynthesis); PRPP-PWY (superpathway of histidine, purine, and pyrimidine biosynthesis); PWY-6404 (superpathway of mycolyl-arabinogalactan-peptidoglycan complex biosynthesis); PWY0-662 (PRPP biosynth…	AraCyc: PRPPSYN-RXN|BrachyCyc: PRPPSYN-RXN|ChlamyCyc: PRPPSYN-RXN|KEGG: R01049|MetaCyc: PRPPSYN-RXN|Name: 5-phosphoribose pyrophosphorylase; 5-phosphoribosyl-1-pyrophosphate synthetase; 5-phosphoribosyl-alpha-1-pyrophosphate synthetase; ATP:D-ribose-5-phosphate diphosphotransferase; ATP:D-ribose-5-phosphate pyrophosphotransferase; PP-ribose P synthetase; PPRibP synthetase; PRPP synthetase; PRPPS;…	PROTEIN_ASSOCIATION:(XP_030483876.1 or XP_030492964.1 or XP_030496868.1 or XP_030502996.1)	2.7.6.1		R01049
R_rxn00777_c0	D_ribose_5_phosphate_aldose_ketose_isomerase_c0	cpd00101[c0] <=> cpd00171[c0]	( XP_030498413.1 or XP_030503251.1 or XP_030498331.1 or XP_030498414.1 or XP_030498415.1 )	-1000	1000	0	MetaCyc: Acetate-Formation (Fermentation to Acetate); Alcohol-Biosynthesis (Fermentation to Alcohols); Autotrophic-CO2-Fixation (Autotrophic CO<sub>2</sub> Fixation); C1-COMPOUNDS (C1 Compound Utilization and Assimilation); CALVIN-PWY (Calvin-Benson-Bassham cycle); CARBO-BIOSYNTHESIS (Sugar Biosynthesis); CARBOXYLATES-DEG (Carboxylate Degradation); CO2-Fixation (CO<sub>2</sub> Fixation); Carbohyd…	AraCyc: RIB5PISOM-RXN|BrachyCyc: RIB5PISOM-RXN|ChlamyCyc: RIB5PISOM-RXN|KEGG: R01056|MetaCyc: RIB5PISOM-RXN|Name: 5-phosphoribose isomerase; D-Ribose-5-phosphate ketol-isomerase; D-ribose 5-phosphate isomerase; D-ribose-5-phosphate aldose-ketose-isomerase; D-ribose-5-phosphate ketol-isomerase; Phosphopentoseisomerase; Phosphoriboisomerase; RPI; Ribose 5-phosphate epimerase; Ribose 5-phosphate iso…	PROTEIN_ASSOCIATION:(XP_030498413.1 or XP_030503251.1 or XP_030498331.1 or XP_030498414.1 or XP_030498415.1)	5.3.1.6	K01807; K00948	R01056	Carbohydrate metabolism	Central carbohydrate metabolism	M00004 Pentose phosphate pathway (Pentose phosphate cycle) (8) (complete 7/7)
R_rxn00777_d0	D_ribose_5_phosphate_aldose_ketose_isomerase_d0	cpd00101[d0] <=> cpd00171[d0]	( XP_030498331.1 or XP_030498415.1 or XP_030498414.1 or XP_030498413.1 or XP_030503251.1 )	-1000	1000	0	MetaCyc: Acetate-Formation (Fermentation to Acetate); Alcohol-Biosynthesis (Fermentation to Alcohols); Autotrophic-CO2-Fixation (Autotrophic CO<sub>2</sub> Fixation); C1-COMPOUNDS (C1 Compound Utilization and Assimilation); CALVIN-PWY (Calvin-Benson-Bassham cycle); CARBO-BIOSYNTHESIS (Sugar Biosynthesis); CARBOXYLATES-DEG (Carboxylate Degradation); CO2-Fixation (CO<sub>2</sub> Fixation); Carbohyd…	AraCyc: RIB5PISOM-RXN|BrachyCyc: RIB5PISOM-RXN|ChlamyCyc: RIB5PISOM-RXN|KEGG: R01056|MetaCyc: RIB5PISOM-RXN|Name: 5-phosphoribose isomerase; D-Ribose-5-phosphate ketol-isomerase; D-ribose 5-phosphate isomerase; D-ribose-5-phosphate aldose-ketose-isomerase; D-ribose-5-phosphate ketol-isomerase; Phosphopentoseisomerase; Phosphoriboisomerase; RPI; Ribose 5-phosphate epimerase; Ribose 5-phosphate iso…	PROTEIN_ASSOCIATION:(XP_030498331.1 or XP_030498415.1 or XP_030498414.1 or XP_030498413.1 or XP_030503251.1)	5.3.1.6		R01056
R_rxn00777_n0	D_ribose_5_phosphate_aldose_ketose_isomerase_n0	cpd00101[n0] <=> cpd00171[n0]	( XP_030498331.1 or XP_030498414.1 or XP_030498415.1 or XP_030498413.1 or XP_030503251.1 )	-1000	1000	0	MetaCyc: Acetate-Formation (Fermentation to Acetate); Alcohol-Biosynthesis (Fermentation to Alcohols); Autotrophic-CO2-Fixation (Autotrophic CO<sub>2</sub> Fixation); C1-COMPOUNDS (C1 Compound Utilization and Assimilation); CALVIN-PWY (Calvin-Benson-Bassham cycle); CARBO-BIOSYNTHESIS (Sugar Biosynthesis); CARBOXYLATES-DEG (Carboxylate Degradation); CO2-Fixation (CO<sub>2</sub> Fixation); Carbohyd…	AraCyc: RIB5PISOM-RXN|BrachyCyc: RIB5PISOM-RXN|ChlamyCyc: RIB5PISOM-RXN|KEGG: R01056|MetaCyc: RIB5PISOM-RXN|Name: 5-phosphoribose isomerase; D-Ribose-5-phosphate ketol-isomerase; D-ribose 5-phosphate isomerase; D-ribose-5-phosphate aldose-ketose-isomerase; D-ribose-5-phosphate ketol-isomerase; Phosphopentoseisomerase; Phosphoriboisomerase; RPI; Ribose 5-phosphate epimerase; Ribose 5-phosphate iso…	PROTEIN_ASSOCIATION:(XP_030498331.1 or XP_030498414.1 or XP_030498415.1 or XP_030498413.1 or XP_030503251.1)	5.3.1.6		R01056
R_rxn00779_c0	D_glyceraldehyde_3_phosphate_NADP_plus__oxidoreductase_c0	cpd00001[c0] + cpd00006[c0] + cpd00102[c0] -> 2 cpd00067[c0] + cpd00005[c0] + cpd00169[c0]	XP_030510057.1	0	1000	0	MetaCyc: Energy-Metabolism (Generation of Precursor Metabolite and Energy); GLYCOLYSIS-VARIANTS (Glycolysis); PWY-1042 (glycolysis IV (plant cytosol)); PWY-5464 (superpathway of cytosolic glycolysis (plants), pyruvate dehydrogenase and TCA cycle)|KEGG: rn00010 (Glycolysis / Gluconeogenesis); rn00030 (Pentose phosphate pathway); rn01200 (Carbon metabolism)	AraCyc: 1.2.1.9-RXN|BiGG: GAPDy1|BrachyCyc: 1.2.1.9-RXN|KEGG: R01058|MetaCyc: 1.2.1.9-RXN|Name: D-glyceraldehyde 3-phosphate:NADP+ oxidoreductase; D-glyceraldehyde-3-phosphate:NADP+ oxidoreductase; NADP-glyceraldehyde phosphate dehydrogenase; NADP-glyceraldehyde-3-phosphate dehydrogenase; dehydrogenase, glyceraldehyde phosphate (nicotinamide adenine dinucleotide phosphate); glyceraldehyde 3-phosp…	PROTEIN_ASSOCIATION:XP_030510057.1	1.2.1.9		R01058
R_rxn00781_c0	D_glyceraldehyde_3_phosphate_NAD_plus__oxidoreductase_phosphorylating_c0	cpd00009[c0] + cpd00003[c0] + cpd00102[c0] <=> cpd00067[c0] + cpd00004[c0] + cpd00203[c0]	( XP_030506125.1 or XP_030488692.1 or XP_030482893.1 or XP_030506126.1 or XP_030508848.1 or XP_030482892.1 or XP_030485115.1 or XP_030504163.1 or XP_030492518.1 or XP_030496981.1 )	-1000	1000	0	MetaCyc: ANAEROFRUCAT-PWY (homolactic fermentation); ANAGLYCOLYSIS-PWY (glycolysis III (from glucose)); Acetate-Formation (Fermentation to Acetate); Alcohol-Biosynthesis (Fermentation to Alcohols); C1-COMPOUNDS (C1 Compound Utilization and Assimilation); CARBO-BIOSYNTHESIS (Sugar Biosynthesis); CARBOXYLATES-DEG (Carboxylate Degradation); Carbohydrates-Biosynthesis (Carbohydrate Biosynthesis); Car…	AraCyc: GAPOXNPHOSPHN-RXN|BiGG: GAPD; GAPD_NAD|BrachyCyc: GAPDHSYNEC-RXN; GAPOXNPHOSPHN-RXN|KEGG: R01061|MetaCyc: GAPDHSYNEC-RXN; GAPOXNPHOSPHN-RXN|Name: 3-phosphoglyceraldehyde dehydrogenase; D-Glyceraldehyde-3-phosphate:NAD+ oxidoreductase(phosphorylating); D-glyceraldehyde-3-phosphate:NAD+ oxidoreductase (phosphorylating); GAPDH; Glyceraldehyde 3-phosphate dehydrogenase (phosphorylating); NAD+…	PROTEIN_ASSOCIATION:(XP_030506125.1 or XP_030488692.1 or XP_030482893.1 or XP_030506126.1 or XP_030508848.1 or XP_030482892.1 or XP_030485115.1 or XP_030504163.1 or XP_030492518.1 or XP_030496981.1)	1.2.1.12|1.2.1.59	K00134	R01061	Carbohydrate metabolism	Central carbohydrate metabolism	M00001 Glycolysis (Embden-Meyerhof pathway), glucose => pyruvate (12) (complete 9/9)
R_rxn00781_d0	D_glyceraldehyde_3_phosphate_NAD_plus__oxidoreductase_phosphorylating_d0	cpd00009[d0] + cpd00003[d0] + cpd00102[d0] <=> cpd00067[d0] + cpd00004[d0] + cpd00203[d0]	( XP_030492518.1 or XP_030496981.1 or XP_030504163.1 or XP_030485115.1 or XP_030508848.1 or XP_030482892.1 or XP_030506125.1 or XP_030482893.1 or XP_030506126.1 or XP_030488692.1 )	-1000	1000	0	MetaCyc: ANAEROFRUCAT-PWY (homolactic fermentation); ANAGLYCOLYSIS-PWY (glycolysis III (from glucose)); Acetate-Formation (Fermentation to Acetate); Alcohol-Biosynthesis (Fermentation to Alcohols); C1-COMPOUNDS (C1 Compound Utilization and Assimilation); CARBO-BIOSYNTHESIS (Sugar Biosynthesis); CARBOXYLATES-DEG (Carboxylate Degradation); Carbohydrates-Biosynthesis (Carbohydrate Biosynthesis); Car…	AraCyc: GAPOXNPHOSPHN-RXN|BiGG: GAPD; GAPD_NAD|BrachyCyc: GAPDHSYNEC-RXN; GAPOXNPHOSPHN-RXN|KEGG: R01061|MetaCyc: GAPDHSYNEC-RXN; GAPOXNPHOSPHN-RXN|Name: 3-phosphoglyceraldehyde dehydrogenase; D-Glyceraldehyde-3-phosphate:NAD+ oxidoreductase(phosphorylating); D-glyceraldehyde-3-phosphate:NAD+ oxidoreductase (phosphorylating); GAPDH; Glyceraldehyde 3-phosphate dehydrogenase (phosphorylating); NAD+…	PROTEIN_ASSOCIATION:(XP_030492518.1 or XP_030496981.1 or XP_030504163.1 or XP_030485115.1 or XP_030508848.1 or XP_030482892.1 or XP_030506125.1 or XP_030482893.1 or XP_030506126.1 or XP_030488692.1)	1.2.1.12|1.2.1.59		R01061
R_rxn00781_m0	D_glyceraldehyde_3_phosphate_NAD_plus__oxidoreductase_phosphorylating_m0	cpd00003[m0] + cpd00009[m0] + cpd00102[m0] <=> cpd00067[m0] + cpd00004[m0] + cpd00203[m0]	( XP_030508848.1 or XP_030482892.1 or XP_030506125.1 or XP_030488692.1 or XP_030506126.1 or XP_030482893.1 or XP_030492518.1 or XP_030496981.1 or XP_030485115.1 or XP_030504163.1 )	-1000	1000	0	MetaCyc: ANAEROFRUCAT-PWY (homolactic fermentation); ANAGLYCOLYSIS-PWY (glycolysis III (from glucose)); Acetate-Formation (Fermentation to Acetate); Alcohol-Biosynthesis (Fermentation to Alcohols); C1-COMPOUNDS (C1 Compound Utilization and Assimilation); CARBO-BIOSYNTHESIS (Sugar Biosynthesis); CARBOXYLATES-DEG (Carboxylate Degradation); Carbohydrates-Biosynthesis (Carbohydrate Biosynthesis); Car…	AraCyc: GAPOXNPHOSPHN-RXN|BiGG: GAPD; GAPD_NAD|BrachyCyc: GAPDHSYNEC-RXN; GAPOXNPHOSPHN-RXN|KEGG: R01061|MetaCyc: GAPDHSYNEC-RXN; GAPOXNPHOSPHN-RXN|Name: 3-phosphoglyceraldehyde dehydrogenase; D-Glyceraldehyde-3-phosphate:NAD+ oxidoreductase(phosphorylating); D-glyceraldehyde-3-phosphate:NAD+ oxidoreductase (phosphorylating); GAPDH; Glyceraldehyde 3-phosphate dehydrogenase (phosphorylating); NAD+…	PROTEIN_ASSOCIATION:(XP_030508848.1 or XP_030482892.1 or XP_030506125.1 or XP_030488692.1 or XP_030506126.1 or XP_030482893.1 or XP_030492518.1 or XP_030496981.1 or XP_030485115.1 or XP_030504163.1)	1.2.1.12|1.2.1.59		R01061
R_rxn00781_n0	D_glyceraldehyde_3_phosphate_NAD_plus__oxidoreductase_phosphorylating_n0	cpd00009[n0] + cpd00003[n0] + cpd00102[n0] <=> cpd00067[n0] + cpd00004[n0] + cpd00203[n0]	( XP_030488692.1 or XP_030506126.1 or XP_030482893.1 or XP_030506125.1 or XP_030482892.1 or XP_030508848.1 or XP_030485115.1 or XP_030504163.1 or XP_030496981.1 or XP_030492518.1 )	-1000	1000	0	MetaCyc: ANAEROFRUCAT-PWY (homolactic fermentation); ANAGLYCOLYSIS-PWY (glycolysis III (from glucose)); Acetate-Formation (Fermentation to Acetate); Alcohol-Biosynthesis (Fermentation to Alcohols); C1-COMPOUNDS (C1 Compound Utilization and Assimilation); CARBO-BIOSYNTHESIS (Sugar Biosynthesis); CARBOXYLATES-DEG (Carboxylate Degradation); Carbohydrates-Biosynthesis (Carbohydrate Biosynthesis); Car…	AraCyc: GAPOXNPHOSPHN-RXN|BiGG: GAPD; GAPD_NAD|BrachyCyc: GAPDHSYNEC-RXN; GAPOXNPHOSPHN-RXN|KEGG: R01061|MetaCyc: GAPDHSYNEC-RXN; GAPOXNPHOSPHN-RXN|Name: 3-phosphoglyceraldehyde dehydrogenase; D-Glyceraldehyde-3-phosphate:NAD+ oxidoreductase(phosphorylating); D-glyceraldehyde-3-phosphate:NAD+ oxidoreductase (phosphorylating); GAPDH; Glyceraldehyde 3-phosphate dehydrogenase (phosphorylating); NAD+…	PROTEIN_ASSOCIATION:(XP_030488692.1 or XP_030506126.1 or XP_030482893.1 or XP_030506125.1 or XP_030482892.1 or XP_030508848.1 or XP_030485115.1 or XP_030504163.1 or XP_030496981.1 or XP_030492518.1)	1.2.1.12|1.2.1.59		R01061
R_rxn00782_c0	D-glyceraldehyde-3-phosphate:NADP+ oxidoreductase (phosphorylating)_c0	1 cpd00006[c0] + 1 cpd00009[c0] + 1 cpd00102[c0] <=> 1 cpd00005[c0] + 1 cpd00067[c0] + 1 cpd00203[c0]	Unknown	-1000	1000	0	MetaCyc: Alcohol-Biosynthesis (Fermentation to Alcohols); Autotrophic-CO2-Fixation (Autotrophic CO<sub>2</sub> Fixation); C1-COMPOUNDS (C1 Compound Utilization and Assimilation); CALVIN-PWY (Calvin-Benson-Bassham cycle); CARBO-BIOSYNTHESIS (Sugar Biosynthesis); CO2-Fixation (CO<sub>2</sub> Fixation); Carbohydrates-Biosynthesis (Carbohydrate Biosynthesis); Degradation (Degradation/Utilization/Assi…	AraCyc: 1.2.1.13-RXN|BiGG: GAPD(nadp); GAPD_NADP|BrachyCyc: 1.2.1.13-RXN; GAPDHSYNEC-RXN|KEGG: R01063|MetaCyc: 1.2.1.13-RXN; GAPDHSYNEC-RXN|Name: D-Glyceraldehyde-3-phosphate:NADP+ oxidoreductase(phosphorylating); D-glyceraldehyde-3-phosphate:NADP+ oxidoreductase (phosphorylating); GAPDH; NADP+-dependent glyceraldehyde phosphate dehydrogenase; NADP+-glyceraldehyde phosphate dehydrogenase; NADP+-g…		1.2.1.13|1.2.1.59		R01063
R_rxn00782_d0	D_glyceraldehyde_3_phosphate_NADP_plus__oxidoreductase_phosphorylating_d0	cpd00009[d0] + cpd00006[d0] + cpd00102[d0] <=> cpd00067[d0] + cpd00005[d0] + cpd00203[d0]	( XP_030485115.1 or XP_030508848.1 )	-1000	1000	0	MetaCyc: Alcohol-Biosynthesis (Fermentation to Alcohols); Autotrophic-CO2-Fixation (Autotrophic CO<sub>2</sub> Fixation); C1-COMPOUNDS (C1 Compound Utilization and Assimilation); CALVIN-PWY (Calvin-Benson-Bassham cycle); CARBO-BIOSYNTHESIS (Sugar Biosynthesis); CO2-Fixation (CO<sub>2</sub> Fixation); Carbohydrates-Biosynthesis (Carbohydrate Biosynthesis); Degradation (Degradation/Utilization/Assi…	AraCyc: 1.2.1.13-RXN|BiGG: GAPD(nadp); GAPD_NADP|BrachyCyc: 1.2.1.13-RXN; GAPDHSYNEC-RXN|KEGG: R01063|MetaCyc: 1.2.1.13-RXN; GAPDHSYNEC-RXN|Name: D-Glyceraldehyde-3-phosphate:NADP+ oxidoreductase(phosphorylating); D-glyceraldehyde-3-phosphate:NADP+ oxidoreductase (phosphorylating); GAPDH; NADP+-dependent glyceraldehyde phosphate dehydrogenase; NADP+-glyceraldehyde phosphate dehydrogenase; NADP+-g…	PROTEIN_ASSOCIATION:(XP_030485115.1 or XP_030508848.1)	1.2.1.13|1.2.1.59		R01063
R_rxn00789_d0	1_5_phospho_D_ribosyl_ATP_diphosphate_phospho_alpha_D_ribosyl_transferase_d0	cpd00002[d0] + cpd00103[d0] -> cpd00012[d0] + cpd00067[d0] + cpd01775[d0]	( XP_030480038.1 or XP_030479747.1 )	0	1000	0	MetaCyc: Amino-Acid-Biosynthesis (Amino Acid Biosynthesis); HISTIDINE-SYN (L-histidine Biosynthesis); HISTSYN-PWY (L-histidine biosynthesis); IND-AMINO-ACID-SYN (Proteinogenic Amino Acid Biosynthesis); PRPP-PWY (superpathway of histidine, purine, and pyrimidine biosynthesis)|KEGG: rn00340 (Histidine metabolism); rn01110 (Biosynthesis of secondary metabolites); rn01230 (Biosynthesis of amino acids)	AraCyc: ATPPHOSPHORIBOSYLTRANS-RXN; RXN-10968|BiGG: ATPPRT; ATPPRTr; HIS1|BrachyCyc: ATPPHOSPHORIBOSYLTRANS-RXN|KEGG: R01071|MetaCyc: ATPPHOSPHORIBOSYLTRANS-RXN|Name: 1-(5-Phospho-D-ribosyl)-ATP:pyrophosphate phosphoribosyl-transferase; 1-(5-phospho-D-ribosyl)-ATP:diphosphate phospho-alpha-D-ribosyl-transferase; 1-(5-phospho-D-ribosyl)-ATP:pyrophosphate; ATP phosphoribosyltransferase; ATP phospho…	PROTEIN_ASSOCIATION:(XP_030480038.1 or XP_030479747.1)	2.4.2.17		R01071
R_rxn00790_d0	5_phosphoribosylamine_diphosphate_phospho_alpha_D_ribosyltransferase_glutamate_amidating_d0	cpd00001[d0] + cpd00053[d0] + cpd00103[d0] -> cpd00012[d0] + cpd00067[d0] + cpd00023[d0] + cpd01982[d0]	XP_030510760.1	0	1000	0	MetaCyc: AIR-Biosynthesis (5-Aminoimidazole Ribonucleotide Biosynthesis); Cofactor-Biosynthesis (Cofactor, Prosthetic Group, Electron Carrier, and Vitamin Biosynthesis); DENOVOPURINE2-PWY (superpathway of purine nucleotides <i>de novo</i> biosynthesis II); HMP-PP-Biosynthesis (4-amino-2-methyl-5-diphosphomethylpyrimidine biosynthesis); Nucleotide-Biosynthesis (Nucleoside and Nucleotide Biosynthes…	AraCyc: PRPPAMIDOTRANS-RXN|BiGG: ADE4; GLUPRT|BrachyCyc: PRPPAMIDOTRANS-RXN|KEGG: R01072|MetaCyc: PRPPAMIDOTRANS-RXN|Name: (glutamate-amidating); 5'-phosphoribosylpyrophosphate amidotransferase; 5-Phosphoribosylamine:pyrophosphate phosphoribosyltransferase; 5-phospho-beta-D-ribosylamine:diphosphate phospho-alpha-D-ribosyltransferase (glutamate-amidating); 5-phosphoribosyl-1-pyrophosphate amidotra…	PROTEIN_ASSOCIATION:XP_030510760.1	2.4.2.14		R01072
R_rxn00791_d0	N_5_Phospho_D_ribosylanthranilate_pyrophosphate_phosphoribosyl_transferase_d0	cpd00103[d0] + cpd00093[d0] -> cpd00012[d0] + cpd00067[d0] + cpd02642[d0]	( XP_030497189.1 or XP_030494028.1 )	0	1000	0	MetaCyc: ALL-CHORISMATE-PWY (superpathway of chorismate metabolism); Amino-Acid-Biosynthesis (Amino Acid Biosynthesis); COMPLETE-ARO-PWY (superpathway of aromatic amino acid biosynthesis); IND-AMINO-ACID-SYN (Proteinogenic Amino Acid Biosynthesis); PWY-6629 (superpathway of L-tryptophan biosynthesis); TRPSYN-PWY (L-tryptophan biosynthesis); TRYPTOPHAN-BIOSYNTHESIS (L-tryptophan Biosynthesis)|KEGG…	AraCyc: PRTRANS-RXN|BiGG: ANPRT; TRP4|BrachyCyc: PRTRANS-RXN|KEGG: R01073|MetaCyc: PRTRANS-RXN|Name: Anthranilate phosphoribosyltransferase; N-(5-Phospho-D-ribosyl)anthranilate:pyrophosphate; N-(5-Phospho-D-ribosyl)anthranilate:pyrophosphate phosphoribosyl-transferase; N-(5-phospho-D-ribosyl)-anthranilate:diphosphate phospho-alpha-D-ribosyltransferase; PR transferase; PRT; Phosphoribosyl-anthrani…	PROTEIN_ASSOCIATION:(XP_030497189.1 or XP_030494028.1)	2.4.2.18	K00766	R01073	Amino acid metabolism	Aromatic amino acid metabolism	M00023 Tryptophan biosynthesis, chorismate => tryptophan (6) (1 block missing 2/3)
R_rxn00799_m0	S_malate_hydro_lyase_fumarate_forming_m0	cpd00130[m0] <=> cpd00001[m0] + cpd00106[m0]	( XP_030494077.1 or XP_030507640.1 )	-1000	1000	0	MetaCyc: Alcohol-Biosynthesis (Fermentation to Alcohols); Amino-Acid-Degradation (Amino Acid Degradation); Autotrophic-CO2-Fixation (Autotrophic CO<sub>2</sub> Fixation); C1-COMPOUNDS (C1 Compound Utilization and Assimilation); CO2-Fixation (CO<sub>2</sub> Fixation); Degradation (Degradation/Utilization/Assimilation); Energy-Metabolism (Generation of Precursor Metabolite and Energy); FERMENTATION…	AraCyc: FUMHYDR-RXN|BiGG: FUM; FUM1_1; FUM1_2; FUMm|BrachyCyc: FUMHYDR-RXN|KEGG: R01082|MetaCyc: FUMHYDR-RXN|Name: (S)-Malate hydro-lyase; (S)-malate hydro-lyase; (S)-malate hydro-lyase (fumarate-forming); Fumarate Hydratase; Fumarate hydratase; L-malate hydro-lyase; fumarase; fumarate hydratase; fumarate hydration; malate dehydration	PROTEIN_ASSOCIATION:(XP_030494077.1 or XP_030507640.1)	4.2.1.2		R01082
R_rxn00800_d0	N6_1_2_dicarboxyethylAMP_AMP_lyase_fumarate_forming_d0	cpd02375[d0] <=> cpd00018[d0] + cpd00106[d0]	( XP_030493535.1 or XP_030493537.1 or XP_030508745.1 or XP_030493536.1 or XP_030493534.1 )	-1000	1000	0	MetaCyc: DENOVOPURINE2-PWY (superpathway of purine nucleotides <i>de novo</i> biosynthesis II); Nucleotide-Biosynthesis (Nucleoside and Nucleotide Biosynthesis); PRPP-PWY (superpathway of histidine, purine, and pyrimidine biosynthesis); PUR-NUC-SYN (Purine Nucleotide Biosynthesis); PWY-6126 (superpathway of adenosine nucleotides <i>de novo</i> biosynthesis II); PWY-7219 (adenosine ribonucleotides…	AraCyc: AMPSYN-RXN|BiGG: ADE13_2; ADSL1; ADSL1r|BrachyCyc: AMPSYN-RXN|KEGG: R01083|MetaCyc: AMPSYN-RXN|Name: 6-N-(1,2-dicarboxyethyl)AMP AMP-lyase; 6-N-(1,2-dicarboxyethyl)AMP AMP-lyase (fumarate-forming); N6-(1,2-Dicarboxyethyl)AMP AMP-lyase; N6-(1,2-dicarboxyethyl)AMP AMP-lyase (fumarate-forming); adenylosuccinase; adenylosuccinate lyase; adenylsuccinate lyase; adenylsuccinatelyase; succino AMP…	PROTEIN_ASSOCIATION:(XP_030493535.1 or XP_030493537.1 or XP_030508745.1 or XP_030493536.1 or XP_030493534.1)	4.3.2.2		R01083
R_rxn00802_d0	2_Nomega_L_argininosuccinate_arginine_lyase_fumarate_forming_d0	cpd02152[d0] <=> cpd00051[d0] + cpd00106[d0]	( XP_030500894.1 or XP_030501631.1 )	-1000	1000	0	MetaCyc: ARG+POLYAMINE-SYN (superpathway of arginine and polyamine biosynthesis); ARGININE-DEG (L-arginine Degradation); ARGININE-SYN (L-arginine Biosynthesis); ARGSYN-PWY (L-arginine biosynthesis I (via L-ornithine)); ARGSYNBSUB-PWY (L-arginine biosynthesis II (acetyl cycle)); Amino-Acid-Biosynthesis (Amino Acid Biosynthesis); Amino-Acid-Degradation (Amino Acid Degradation); Citrulline-Biosynthe…	AraCyc: ARGSUCCINLYA-RXN|BrachyCyc: ARGSUCCINLYA-RXN|ChlamyCyc: ARGSUCCINLYA-RXN|KEGG: R01086|MetaCyc: ARGSUCCINLYA-RXN|Name: 2-(Nomega-L-arginino)succinate arginine-lyase (fumarate-forming); 2-(omega-N-L-arginino)succinate arginine-lyase (fumarate-forming); ARGSL; N-(L-Argininosuccinate) arginie-lyase; N-(L-argininosuccinate) arginine-lyase; arginine-succinate lyase; argininosuccinate lyase; arg…	PROTEIN_ASSOCIATION:(XP_030500894.1 or XP_030501631.1)	4.3.2.1	K01755	R01086	Amino acid metabolism	Arginine and proline metabolism	M00844 Arginine biosynthesis, ornithine => arginine (3) (complete 3/3)
R_rxn00806_d0	L-Leucine:2-oxoglutarate aminotransferase_d0	1 cpd00024[d0] + 1 cpd00107[d0] <=> 1 cpd00023[d0] + 1 cpd00200[d0]		-1000	1000	0	KEGG: rn00280 (Valine, leucine and isoleucine degradation); rn00290 (Valine, leucine and isoleucine biosynthesis); rn00966 (Glucosinolate biosynthesis); rn01110 (Biosynthesis of secondary metabolites); rn01210 (2-Oxocarboxylic acid metabolism); rn01230 (Biosynthesis of amino acids)	AraCyc: BRANCHED-CHAINAMINOTRANSFERLEU-RXN|BiGG: BAT1_1; BAT2_3; LEUTA; LEUTAi; LEUTAm|BrachyCyc: BRANCHED-CHAINAMINOTRANSFERLEU-RXN|KEGG: R01090|MetaCyc: BRANCHED-CHAINAMINOTRANSFERLEU-RXN; LEUCINE-AMINOTRANSFERASE-RXN|Name: Branched-chain-amino-acid aminotransferase; L-Leucine:2-oxoglutarate aminotransferase; L-branched chain amino acid aminotransferase; Transaminase B; branched-chain amino aci…	null	2.6.1.42|2.6.1.6|2.6.1.67	K00826	R01090	Amino acid metabolism	Branched-chain amino acid metabolism	M00036 Leucine degradation, leucine => acetoacetate + acetyl-CoA (10) (1 block missing 5/6)
R_rxn00829_c0	ATP_R_5_diphosphomevalonate_carboxy_lyase_adding_ATP_isopentenyl_diphosphate_forming_c0	cpd00002[c0] + cpd00841[c0] -> cpd00009[c0] + cpd00008[c0] + cpd00011[c0] + cpd00113[c0]	( XP_030489041.1 or XP_030489040.1 )	0	1000	0	MetaCyc: Cofactor-Biosynthesis (Cofactor, Prosthetic Group, Electron Carrier, and Vitamin Biosynthesis); DITERPENOID-SYN (Diterpenoid Biosynthesis); ERGOSTEROL-SYN-PWY (superpathway of ergosterol biosynthesis I); Ergosterol-Biosynthesis (Ergosterol Biosynthesis); GGPP-Biosynthesis (Geranylgeranyl Diphosphate Biosynthesis); ISOPRENOIDS (Hemiterpene Biosynthesis); Isopentenyl-Diphosphate-Biosynthes…	AraCyc: DIPHOSPHOMEVALONTE-DECARBOXYLASE-RXN|BiGG: DPMVD; MVD1|BrachyCyc: DIPHOSPHOMEVALONTE-DECARBOXYLASE-RXN|KEGG: R01121|MetaCyc: DIPHOSPHOMEVALONTE-DECARBOXYLASE-RXN|Name: 5-pyrophosphomevalonate decarboxylase; ATP:(R)-5-diphosphomevalonate carboxy-lyase (adding ATP, isopentenyl-diphosphate-forming); ATP:(R)-5-diphosphomevalonate carboxy-lyase (adding ATP; isopentenyl-diphosphate-forming); AT…	PROTEIN_ASSOCIATION:(XP_030489041.1 or XP_030489040.1)	4.1.1.33		R01121
R_rxn00829_d0	ATP:(R)-5-diphosphomevalonate carboxy-lyase (adding ATP; isopentenyl-diphosphate-forming)_d0	1 cpd00002[d0] + 1 cpd00841[d0] -> 1 cpd00008[d0] + 1 cpd00009[d0] + 1 cpd00011[d0] + 1 cpd00113[d0]		0	1000	0	KEGG: rn00900 (Terpenoid backbone biosynthesis); rn01110 (Biosynthesis of secondary metabolites)	AraCyc: DIPHOSPHOMEVALONTE-DECARBOXYLASE-RXN|BiGG: DPMVD; MVD1|BrachyCyc: DIPHOSPHOMEVALONTE-DECARBOXYLASE-RXN|KEGG: R01121|MetaCyc: DIPHOSPHOMEVALONTE-DECARBOXYLASE-RXN|Name: 5-pyrophosphomevalonate decarboxylase; ATP:(R)-5-diphosphomevalonate carboxy-lyase (adding ATP, isopentenyl-diphosphate-forming); ATP:(R)-5-diphosphomevalonate carboxy-lyase (adding ATP; isopentenyl-diphosphate-forming); AT…	null	4.1.1.33	K01597	R01121	Biosynthesis of terpenoids and polyketides	Terpenoid backbone biosynthesis	M00095 C5 isoprenoid biosynthesis, mevalonate pathway (6) (1 block missing 6/7)
R_rxn00829_x0	ATP_R_5_diphosphomevalonate_carboxy_lyase_adding_ATP_isopentenyl_diphosphate_forming_x0	cpd00002[x0] + cpd00841[x0] -> cpd00011[x0] + cpd00008[x0] + cpd00009[x0] + cpd00113[x0]	( XP_030489041.1 or XP_030489040.1 )	0	1000	0	MetaCyc: Cofactor-Biosynthesis (Cofactor, Prosthetic Group, Electron Carrier, and Vitamin Biosynthesis); DITERPENOID-SYN (Diterpenoid Biosynthesis); ERGOSTEROL-SYN-PWY (superpathway of ergosterol biosynthesis I); Ergosterol-Biosynthesis (Ergosterol Biosynthesis); GGPP-Biosynthesis (Geranylgeranyl Diphosphate Biosynthesis); ISOPRENOIDS (Hemiterpene Biosynthesis); Isopentenyl-Diphosphate-Biosynthes…	AraCyc: DIPHOSPHOMEVALONTE-DECARBOXYLASE-RXN|BiGG: DPMVD; MVD1|BrachyCyc: DIPHOSPHOMEVALONTE-DECARBOXYLASE-RXN|KEGG: R01121|MetaCyc: DIPHOSPHOMEVALONTE-DECARBOXYLASE-RXN|Name: 5-pyrophosphomevalonate decarboxylase; ATP:(R)-5-diphosphomevalonate carboxy-lyase (adding ATP, isopentenyl-diphosphate-forming); ATP:(R)-5-diphosphomevalonate carboxy-lyase (adding ATP; isopentenyl-diphosphate-forming); AT…	PROTEIN_ASSOCIATION:(XP_030489041.1 or XP_030489040.1)	4.1.1.33		R01121
R_rxn00830_c0	Isopentenyl_diphosphate_delta3_delta2_isomerase_c0	cpd00113[c0] <=> cpd00202[c0]	Unknown	-1000	1000	0	MetaCyc: ALL-CHORISMATE-PWY (superpathway of chorismate metabolism); All-Trans-Farnesyl-PP-Biosynthesis (); Cell-Structure-Biosynthesis (Cell Structure Biosynthesis); Cell-Wall-Biosynthesis (Cell Wall Biosynthesis); Cofactor-Biosynthesis (Cofactor, Prosthetic Group, Electron Carrier, and Vitamin Biosynthesis); DITERPENOID-SYN (Diterpenoid Biosynthesis); ERGOSTEROL-SYN-PWY (superpathway of ergoste…	AraCyc: IPPISOM-RXN|BiGG: IDI1; IPDDI; IPDDIi|BrachyCyc: IPPISOM-RXN|KEGG: R01123|MetaCyc: IPPISOM-RXN|Name: Isopentenyl-diphosphate delta3-delta2-isomerase; isopentenyl-diphosphate D-isomerase; isopentenyl-diphosphate delta-isomerase; isopentenyl-diphosphate delta3-delta2-isomerase; isopentenylpyrophosphate delta-isomerase; isopentenylpyrophosphate isomerase; methylbutenylpyrophosphate isomerase	PROTEIN_ASSOCIATION:Unknown	5.3.3.2		R01123
R_rxn00830_d0	Isopentenyl_diphosphate_delta3_delta2_isomerase_d0	cpd00113[d0] <=> cpd00202[d0]	Unknown	-1000	1000	0	MetaCyc: ALL-CHORISMATE-PWY (superpathway of chorismate metabolism); All-Trans-Farnesyl-PP-Biosynthesis (); Cell-Structure-Biosynthesis (Cell Structure Biosynthesis); Cell-Wall-Biosynthesis (Cell Wall Biosynthesis); Cofactor-Biosynthesis (Cofactor, Prosthetic Group, Electron Carrier, and Vitamin Biosynthesis); DITERPENOID-SYN (Diterpenoid Biosynthesis); ERGOSTEROL-SYN-PWY (superpathway of ergoste…	AraCyc: IPPISOM-RXN|BiGG: IDI1; IPDDI; IPDDIi|BrachyCyc: IPPISOM-RXN|KEGG: R01123|MetaCyc: IPPISOM-RXN|Name: Isopentenyl-diphosphate delta3-delta2-isomerase; isopentenyl-diphosphate D-isomerase; isopentenyl-diphosphate delta-isomerase; isopentenyl-diphosphate delta3-delta2-isomerase; isopentenylpyrophosphate delta-isomerase; isopentenylpyrophosphate isomerase; methylbutenylpyrophosphate isomerase	PROTEIN_ASSOCIATION:Unknown	5.3.3.2		R01123
R_rxn00830_m0	Isopentenyl_diphosphate_delta3_delta2_isomerase_m0	cpd00113[m0] <=> cpd00202[m0]	Unknown	-1000	1000	0	MetaCyc: ALL-CHORISMATE-PWY (superpathway of chorismate metabolism); All-Trans-Farnesyl-PP-Biosynthesis (); Cell-Structure-Biosynthesis (Cell Structure Biosynthesis); Cell-Wall-Biosynthesis (Cell Wall Biosynthesis); Cofactor-Biosynthesis (Cofactor, Prosthetic Group, Electron Carrier, and Vitamin Biosynthesis); DITERPENOID-SYN (Diterpenoid Biosynthesis); ERGOSTEROL-SYN-PWY (superpathway of ergoste…	AraCyc: IPPISOM-RXN|BiGG: IDI1; IPDDI; IPDDIi|BrachyCyc: IPPISOM-RXN|KEGG: R01123|MetaCyc: IPPISOM-RXN|Name: Isopentenyl-diphosphate delta3-delta2-isomerase; isopentenyl-diphosphate D-isomerase; isopentenyl-diphosphate delta-isomerase; isopentenyl-diphosphate delta3-delta2-isomerase; isopentenylpyrophosphate delta-isomerase; isopentenylpyrophosphate isomerase; methylbutenylpyrophosphate isomerase	PROTEIN_ASSOCIATION:Unknown	5.3.3.2		R01123
R_rxn00832_d0	IMP_1_2_hydrolase_decyclizing_d0	cpd00001[d0] + cpd00114[d0] <=> cpd02884[d0]	( XP_030489474.1 or XP_030488949.1 or XP_030488948.1 or XP_030489475.1 )	-1000	1000	0	MetaCyc: DENOVOPURINE2-PWY (superpathway of purine nucleotides <i>de novo</i> biosynthesis II); IMP-Biosynthesis (Inosine-5'-phosphate Biosynthesis); Nucleotide-Biosynthesis (Nucleoside and Nucleotide Biosynthesis); PRPP-PWY (superpathway of histidine, purine, and pyrimidine biosynthesis); PUR-NUC-SYN (Purine Nucleotide Biosynthesis); PWY-6123 (inosine-5'-phosphate biosynthesis I); PWY-6124 (inos…	AraCyc: IMPCYCLOHYDROLASE-RXN|BiGG: ADE16_2; ADE17_2; IMPC; IMPCir|BrachyCyc: IMPCYCLOHYDROLASE-RXN|KEGG: R01127|MetaCyc: IMPCYCLOHYDROLASE-RXN|Name: IMP 1,2-hydrolase (decyclizing); IMP cyclohydrolase; IMPcyclohydrolase; inosinate cyclohydrolase; inosinicase; phosphoribosylaminoimidazolecarboxamide formyltransferase / IMP cyclohydrolase	PROTEIN_ASSOCIATION:(XP_030489474.1 or XP_030488949.1 or XP_030488948.1 or XP_030489475.1)	2.1.2.3|3.5.4.10		R01127
R_rxn00834_c0	IMP_NAD_plus__oxidoreductase_c0	cpd00001[c0] + cpd00003[c0] + cpd00114[c0] <=> cpd00067[c0] + cpd00004[c0] + cpd00497[c0]	( XP_030502611.1 or XP_030481575.1 or XP_030481574.1 )	-1000	1000	0	MetaCyc: AROMATIC-COMPOUNDS-DEGRADATION (Aromatic Compound Degradation); Adenosine-Nucleotides-Degradation (Adenosine Nucleotide Degradation); DENOVOPURINE2-PWY (superpathway of purine nucleotides <i>de novo</i> biosynthesis II); Degradation (Degradation/Utilization/Assimilation); NUCLEO-DEG (Nucleoside and Nucleotide Degradation); Nucleotide-Biosynthesis (Nucleoside and Nucleotide Biosynthesis);…	AraCyc: IMP-DEHYDROG-RXN|BiGG: FUN63; IMD3; IMD4; IMPD; PUR5; YAR075W|BrachyCyc: IMP-DEHYDROG-RXN|KEGG: R01130|MetaCyc: IMP-DEHYDROG-RXN|Name: IMP dehydrogenase; IMP oxidoreductase; IMP:NAD+ oxidoreductase; IMPdehydrogenase; Inosinate dehydrogenase; Inosine monophosphate oxidoreductase; Inosine-5'-monophosphate dehydrogenase; Inosinic acid dehydrogenase; Putative inosine-5'-monophosphate dehydrog…	PROTEIN_ASSOCIATION:(XP_030502611.1 or XP_030481575.1 or XP_030481574.1)	1.1.1.205		R01130
R_rxn00838_d0	IMP_L_aspartate_ligase_GDP_forming_d0	cpd00038[d0] + cpd00041[d0] + cpd00114[d0] -> cpd00009[d0] + 2 cpd00067[d0] + cpd00031[d0] + cpd02375[d0]	( XP_030507455.1 or XP_030498519.1 or XP_030499198.1 or XP_030507454.1 or XP_030499197.1 or XP_030498520.1 )	0	1000	0	MetaCyc: DENOVOPURINE2-PWY (superpathway of purine nucleotides <i>de novo</i> biosynthesis II); Nucleotide-Biosynthesis (Nucleoside and Nucleotide Biosynthesis); PRPP-PWY (superpathway of histidine, purine, and pyrimidine biosynthesis); PUR-NUC-SYN (Purine Nucleotide Biosynthesis); PWY-6126 (superpathway of adenosine nucleotides <i>de novo</i> biosynthesis II); PWY-7219 (adenosine ribonucleotides…	AraCyc: ADENYLOSUCCINATE-SYNTHASE-RXN|BiGG: ADE12; ADSS; ADSS_i|BrachyCyc: ADENYLOSUCCINATE-SYNTHASE-RXN|KEGG: R01135|MetaCyc: ADENYLOSUCCINATE-SYNTHASE-RXN|Name: IMP-aspartate ligase; IMP:L-aspartate ligase (GDP-forming); adenylosuccinate synthase; adenylosuccinate synthetase; adenylosuccinatesynthase; succino-AMP synthetase; succinoadenylic kinosynthetase	PROTEIN_ASSOCIATION:(XP_030507455.1 or XP_030498519.1 or XP_030499198.1 or XP_030507454.1 or XP_030499197.1 or XP_030498520.1)	6.3.4.4		R01135
R_rxn00839_c0	ATP_dADP_phosphotransferase_c0	cpd00002[c0] + cpd00177[c0] <=> cpd00008[c0] + cpd00115[c0]	( XP_030500783.1 or XP_030500781.1 or XP_030494561.1 or XP_030494298.1 )	-1000	1000	0	MetaCyc: Adenosine-Deoxy-Denovo-Bbiosynthesis (Adenosine Deoxyribonucleotide <i>De Novo</i> Biosynthesis); DENOVOPURINE2-PWY (superpathway of purine nucleotides <i>de novo</i> biosynthesis II); Deoxyribonucleotide-Biosynthesis (2'-Deoxyribonucleotide Biosynthesis); Metabolic-Clusters (Metabolic Clusters); Nucleotide-Biosynthesis (Nucleoside and Nucleotide Biosynthesis); PRPP-PWY (superpathway of …	AraCyc: DADPKIN-RXN|BiGG: NDPK8; YNK1_7|BrachyCyc: DADPKIN-RXN|KEGG: R01137|MetaCyc: DADPKIN-RXN|Name: ATP:dADP phosphotransferase; dADP phosphotransferase; dadp kinase; nucleoside-diphosphate kinase (ATP:dADP); nucleoside-diphosphatekinase-ATP-dADP	PROTEIN_ASSOCIATION:(XP_030500783.1 or XP_030500781.1 or XP_030494561.1 or XP_030494298.1)	2.7.4.6		R01137
R_rxn00839_d0	ATP_dADP_phosphotransferase_d0	cpd00002[d0] + cpd00177[d0] <=> cpd00008[d0] + cpd00115[d0]	( XP_030494561.1 or XP_030500781.1 or XP_030500783.1 or XP_030494298.1 )	-1000	1000	0	MetaCyc: Adenosine-Deoxy-Denovo-Bbiosynthesis (Adenosine Deoxyribonucleotide <i>De Novo</i> Biosynthesis); DENOVOPURINE2-PWY (superpathway of purine nucleotides <i>de novo</i> biosynthesis II); Deoxyribonucleotide-Biosynthesis (2'-Deoxyribonucleotide Biosynthesis); Metabolic-Clusters (Metabolic Clusters); Nucleotide-Biosynthesis (Nucleoside and Nucleotide Biosynthesis); PRPP-PWY (superpathway of …	AraCyc: DADPKIN-RXN|BiGG: NDPK8; YNK1_7|BrachyCyc: DADPKIN-RXN|KEGG: R01137|MetaCyc: DADPKIN-RXN|Name: ATP:dADP phosphotransferase; dADP phosphotransferase; dadp kinase; nucleoside-diphosphate kinase (ATP:dADP); nucleoside-diphosphatekinase-ATP-dADP	PROTEIN_ASSOCIATION:(XP_030494561.1 or XP_030500781.1 or XP_030500783.1 or XP_030494298.1)	2.7.4.6		R01137
R_rxn00839_m0	ATP_dADP_phosphotransferase_m0	cpd00002[m0] + cpd00177[m0] <=> cpd00008[m0] + cpd00115[m0]	( XP_030500781.1 or XP_030494561.1 or XP_030500783.1 or XP_030494298.1 )	-1000	1000	0	MetaCyc: Adenosine-Deoxy-Denovo-Bbiosynthesis (Adenosine Deoxyribonucleotide <i>De Novo</i> Biosynthesis); DENOVOPURINE2-PWY (superpathway of purine nucleotides <i>de novo</i> biosynthesis II); Deoxyribonucleotide-Biosynthesis (2'-Deoxyribonucleotide Biosynthesis); Metabolic-Clusters (Metabolic Clusters); Nucleotide-Biosynthesis (Nucleoside and Nucleotide Biosynthesis); PRPP-PWY (superpathway of …	AraCyc: DADPKIN-RXN|BiGG: NDPK8; YNK1_7|BrachyCyc: DADPKIN-RXN|KEGG: R01137|MetaCyc: DADPKIN-RXN|Name: ATP:dADP phosphotransferase; dADP phosphotransferase; dadp kinase; nucleoside-diphosphate kinase (ATP:dADP); nucleoside-diphosphatekinase-ATP-dADP	PROTEIN_ASSOCIATION:(XP_030500781.1 or XP_030494561.1 or XP_030500783.1 or XP_030494298.1)	2.7.4.6		R01137
R_rxn00839_n0	ATP_dADP_phosphotransferase_n0	cpd00002[n0] + cpd00177[n0] <=> cpd00008[n0] + cpd00115[n0]	( XP_030494298.1 or XP_030494561.1 or XP_030500781.1 or XP_030500783.1 )	-1000	1000	0	MetaCyc: Adenosine-Deoxy-Denovo-Bbiosynthesis (Adenosine Deoxyribonucleotide <i>De Novo</i> Biosynthesis); DENOVOPURINE2-PWY (superpathway of purine nucleotides <i>de novo</i> biosynthesis II); Deoxyribonucleotide-Biosynthesis (2'-Deoxyribonucleotide Biosynthesis); Metabolic-Clusters (Metabolic Clusters); Nucleotide-Biosynthesis (Nucleoside and Nucleotide Biosynthesis); PRPP-PWY (superpathway of …	AraCyc: DADPKIN-RXN|BiGG: NDPK8; YNK1_7|BrachyCyc: DADPKIN-RXN|KEGG: R01137|MetaCyc: DADPKIN-RXN|Name: ATP:dADP phosphotransferase; dADP phosphotransferase; dadp kinase; nucleoside-diphosphate kinase (ATP:dADP); nucleoside-diphosphatekinase-ATP-dADP	PROTEIN_ASSOCIATION:(XP_030494298.1 or XP_030494561.1 or XP_030500781.1 or XP_030500783.1)	2.7.4.6		R01137
R_rxn00839_x0	ATP_dADP_phosphotransferase_x0	cpd00002[x0] + cpd00177[x0] <=> cpd00008[x0] + cpd00115[x0]	( XP_030500781.1 or XP_030494561.1 or XP_030500783.1 or XP_030494298.1 )	-1000	1000	0	MetaCyc: Adenosine-Deoxy-Denovo-Bbiosynthesis (Adenosine Deoxyribonucleotide <i>De Novo</i> Biosynthesis); DENOVOPURINE2-PWY (superpathway of purine nucleotides <i>de novo</i> biosynthesis II); Deoxyribonucleotide-Biosynthesis (2'-Deoxyribonucleotide Biosynthesis); Metabolic-Clusters (Metabolic Clusters); Nucleotide-Biosynthesis (Nucleoside and Nucleotide Biosynthesis); PRPP-PWY (superpathway of …	AraCyc: DADPKIN-RXN|BiGG: NDPK8; YNK1_7|BrachyCyc: DADPKIN-RXN|KEGG: R01137|MetaCyc: DADPKIN-RXN|Name: ATP:dADP phosphotransferase; dADP phosphotransferase; dadp kinase; nucleoside-diphosphate kinase (ATP:dADP); nucleoside-diphosphatekinase-ATP-dADP	PROTEIN_ASSOCIATION:(XP_030500781.1 or XP_030494561.1 or XP_030500783.1 or XP_030494298.1)	2.7.4.6		R01137
R_rxn00863_d0	L_histidinal_NAD_plus__oxidoreductase_d0	cpd00001[d0] + cpd00003[d0] + cpd01324[d0] <=> 2 cpd00067[d0] + cpd00004[d0] + cpd00119[d0]	( XP_030498880.1 or XP_030489010.1 or XP_030498879.1 or XP_030489006.1 or XP_030489007.1 or XP_030489008.1 )	-1000	1000	0	MetaCyc: Amino-Acid-Biosynthesis (Amino Acid Biosynthesis); HISTIDINE-SYN (L-histidine Biosynthesis); HISTSYN-PWY (L-histidine biosynthesis); IND-AMINO-ACID-SYN (Proteinogenic Amino Acid Biosynthesis); PRPP-PWY (superpathway of histidine, purine, and pyrimidine biosynthesis)|KEGG: rn00340 (Histidine metabolism); rn01110 (Biosynthesis of secondary metabolites)	AraCyc: HISTALDEHYD-RXN|BrachyCyc: HISTALDEHYD-RXN|ChlamyCyc: HISTALDEHYD-RXN|KEGG: R01163|MetaCyc: HISTALDEHYD-RXN|Name: Histidinal dehydrogenase; L-histidinal:NAD+ oxidoreductase	PROTEIN_ASSOCIATION:(XP_030498880.1 or XP_030489010.1 or XP_030498879.1 or XP_030489006.1 or XP_030489007.1 or XP_030489008.1)	1.1.1.23		R01163
R_rxn00902_d0	acetyl-CoA:3-methyl-2-oxobutanoate C-acetyltransferase (thioester-hydrolysing, carboxymethyl-forming)_d0	1 cpd00010[d0] + 1 cpd00067[d0] + 1 cpd01646[d0] <=> 1 cpd00001[d0] + 1 cpd00022[d0] + 1 cpd00123[d0]		-1000	1000	0	KEGG: rn00290 (Valine, leucine and isoleucine biosynthesis); rn00620 (Pyruvate metabolism); rn01110 (Biosynthesis of secondary metabolites); rn01210 (2-Oxocarboxylic acid metabolism); rn01230 (Biosynthesis of amino acids)	AraCyc: 2-ISOPROPYLMALATESYN-RXN|BiGG: IPPS; IPPSm; LEU4|BrachyCyc: 2-ISOPROPYLMALATESYN-RXN|KEGG: R01213|MetaCyc: 2-ISOPROPYLMALATESYN-RXN|Name: (CoA-acetylating); 2-isopropylmalate synthase; 3-Carboxy-3-hydroxy-4-methylpentanoate 3-methyl-2-oxobutanoate-lyase; 3-Carboxy-3-hydroxy-4-methylpentanoate 3-methyl-2-oxobutanoate-lyase (CoA-acetylating); 3-carboxy-3-hydroxy-4-methylpentanoate 3-methyl-…	null	2.3.3.13|4.1.3.12	K01649	R01213	Amino acid metabolism	Branched-chain amino acid metabolism	M00432 Leucine biosynthesis, 2-oxoisovalerate => 2-oxoisocaproate (4) (complete 3/3)
R_rxn00903_d0	L-Valine:2-oxoglutarate aminotransferase_d0	1 cpd00024[d0] + 1 cpd00156[d0] <=> 1 cpd00023[d0] + 1 cpd00123[d0]		-1000	1000	0	KEGG: rn00280 (Valine, leucine and isoleucine degradation); rn00290 (Valine, leucine and isoleucine biosynthesis); rn00770 (Pantothenate and CoA biosynthesis); rn00966 (Glucosinolate biosynthesis); rn01110 (Biosynthesis of secondary metabolites); rn01210 (2-Oxocarboxylic acid metabolism); rn01230 (Biosynthesis of amino acids)	AraCyc: BRANCHED-CHAINAMINOTRANSFERVAL-RXN|BiGG: BAT2_2; VALTA; VALTAim|BrachyCyc: BRANCHED-CHAINAMINOTRANSFERVAL-RXN|KEGG: R01214|MetaCyc: BRANCHED-CHAINAMINOTRANSFERVAL-RXN|Name: L-Valine:2-oxoglutarate aminotransferase; Transaminase B; Valine transaminase; valine aminotransferase; valine transaminase; valinetransaminase	null	2.6.1.42|2.6.1.6	K00826	R01214	Amino acid metabolism	Branched-chain amino acid metabolism	M00019 Valine/isoleucine biosynthesis, pyruvate => valine / 2-oxobutanoate => isoleucine (4) (1 block missing 3/4)
R_rxn00907_c0	5_10_methylenetetrahydrofolate_NADP_plus__oxidoreductase_c0	cpd00006[c0] + cpd00125[c0] <=> cpd00005[c0] + cpd00347[c0]	( XP_030478588.1 or XP_030494686.1 or XP_030510942.1 or XP_030502294.1 or XP_030481949.1 or XP_030490086.1 or XP_030478589.1 )	-1000	1000	0	MetaCyc: 1CMET2-PWY (<i>N</i><sup>10</sup>-formyl-tetrahydrofolate biosynthesis); Autotrophic-CO2-Fixation (Autotrophic CO<sub>2</sub> Fixation); C1-COMPOUNDS (C1 Compound Utilization and Assimilation); CO2-Fixation (CO<sub>2</sub> Fixation); CODH-PWY (reductive acetyl coenzyme A pathway I (homoacetogenic bacteria)); Cofactor-Biosynthesis (Cofactor, Prosthetic Group, Electron Carrier, and Vitamin…	AraCyc: METHYLENETHFDEHYDROG-NADP-RXN|BiGG: ADE3_1; MIS1_1; MTHFD; MTHFDm|BrachyCyc: METHYLENETHFDEHYDROG-NADP-RXN|KEGG: R01220|MetaCyc: METHYLENETHFDEHYDROG-NADP-RXN|Name: 5,10-methylenetetrahydrofolate dehydrogenase; 5,10-methylenetetrahydrofolate:NADP oxidoreductase; 5,10-methylenetetrahydrofolate:NADP+ oxidoreductase; Methylenetetrahydrofolate dehydrogenase; Methylenetetrahydrofolate dehydrog…	PROTEIN_ASSOCIATION:(XP_030478588.1 or XP_030494686.1 or XP_030510942.1 or XP_030502294.1 or XP_030481949.1 or XP_030490086.1 or XP_030478589.1)	1.5.1.5		R01220
R_rxn00907_d0	5_10_methylenetetrahydrofolate_NADP_plus__oxidoreductase_d0	cpd00006[d0] + cpd00125[d0] <=> cpd00005[d0] + cpd00347[d0]	( XP_030510942.1 or XP_030481949.1 or XP_030502294.1 or XP_030490086.1 or XP_030478589.1 or XP_030494686.1 or XP_030478588.1 )	-1000	1000	0	MetaCyc: 1CMET2-PWY (<i>N</i><sup>10</sup>-formyl-tetrahydrofolate biosynthesis); Autotrophic-CO2-Fixation (Autotrophic CO<sub>2</sub> Fixation); C1-COMPOUNDS (C1 Compound Utilization and Assimilation); CO2-Fixation (CO<sub>2</sub> Fixation); CODH-PWY (reductive acetyl coenzyme A pathway I (homoacetogenic bacteria)); Cofactor-Biosynthesis (Cofactor, Prosthetic Group, Electron Carrier, and Vitamin…	AraCyc: METHYLENETHFDEHYDROG-NADP-RXN|BiGG: ADE3_1; MIS1_1; MTHFD; MTHFDm|BrachyCyc: METHYLENETHFDEHYDROG-NADP-RXN|KEGG: R01220|MetaCyc: METHYLENETHFDEHYDROG-NADP-RXN|Name: 5,10-methylenetetrahydrofolate dehydrogenase; 5,10-methylenetetrahydrofolate:NADP oxidoreductase; 5,10-methylenetetrahydrofolate:NADP+ oxidoreductase; Methylenetetrahydrofolate dehydrogenase; Methylenetetrahydrofolate dehydrog…	PROTEIN_ASSOCIATION:(XP_030510942.1 or XP_030481949.1 or XP_030502294.1 or XP_030490086.1 or XP_030478589.1 or XP_030494686.1 or XP_030478588.1)	1.5.1.5		R01220
R_rxn00907_m0	5_10_methylenetetrahydrofolate_NADP_plus__oxidoreductase_m0	cpd00006[m0] + cpd00125[m0] <=> cpd00005[m0] + cpd00347[m0]	( XP_030494686.1 or XP_030478588.1 or XP_030481949.1 or XP_030510942.1 or XP_030502294.1 or XP_030490086.1 or XP_030478589.1 )	-1000	1000	0	MetaCyc: 1CMET2-PWY (<i>N</i><sup>10</sup>-formyl-tetrahydrofolate biosynthesis); Autotrophic-CO2-Fixation (Autotrophic CO<sub>2</sub> Fixation); C1-COMPOUNDS (C1 Compound Utilization and Assimilation); CO2-Fixation (CO<sub>2</sub> Fixation); CODH-PWY (reductive acetyl coenzyme A pathway I (homoacetogenic bacteria)); Cofactor-Biosynthesis (Cofactor, Prosthetic Group, Electron Carrier, and Vitamin…	AraCyc: METHYLENETHFDEHYDROG-NADP-RXN|BiGG: ADE3_1; MIS1_1; MTHFD; MTHFDm|BrachyCyc: METHYLENETHFDEHYDROG-NADP-RXN|KEGG: R01220|MetaCyc: METHYLENETHFDEHYDROG-NADP-RXN|Name: 5,10-methylenetetrahydrofolate dehydrogenase; 5,10-methylenetetrahydrofolate:NADP oxidoreductase; 5,10-methylenetetrahydrofolate:NADP+ oxidoreductase; Methylenetetrahydrofolate dehydrogenase; Methylenetetrahydrofolate dehydrog…	PROTEIN_ASSOCIATION:(XP_030494686.1 or XP_030478588.1 or XP_030481949.1 or XP_030510942.1 or XP_030502294.1 or XP_030490086.1 or XP_030478589.1)	1.5.1.5		R01220
R_rxn00908_m0	glycine_synthase_m0	cpd00003[m0] + cpd00033[m0] + cpd00087[m0] -> cpd00011[m0] + cpd00004[m0] + cpd00013[m0] + cpd00125[m0]	(( XP_030492963.1 or XP_030491635.1 or XP_030491636.1 or XP_030492965.1 ) or ( XP_030507598.1 or XP_030504857.1 or XP_030507597.1 or XP_030508755.1 ) or ( XP_030483988.1 or XP_030490783.1 ) or ( XP_030504509.1 or XP_030481009.1 or XP_030502075.1 ))	0	1000	0	MetaCyc: 1CMET2-PWY (<i>N</i><sup>10</sup>-formyl-tetrahydrofolate biosynthesis); Cofactor-Biosynthesis (Cofactor, Prosthetic Group, Electron Carrier, and Vitamin Biosynthesis); Energy-Metabolism (Generation of Precursor Metabolite and Energy); Folate-Biosynthesis (Folate Biosynthesis); Folate-Transformations (Folate Transformations); PWY-181 (photorespiration); PWY-2201 (folate transformations I…	AraCyc: GCVMULTI-RXN|BiGG: GCV1_2; GLYCL; GLYCL_2; GLYCLm|BrachyCyc: GCVMULTI-RXN|KEGG: R01221|MetaCyc: GCVMULTI-RXN|Name: Aminomethyltransferase; Glycine Cleavage System; glycine cleavage system; glycine synthase	PROTEIN_ASSOCIATION:((XP_030492963.1 or XP_030491635.1 or XP_030491636.1 or XP_030492965.1) or (XP_030507598.1 or XP_030504857.1 or XP_030507597.1 or XP_030508755.1) or (XP_030483988.1 or XP_030490783.1) or (XP_030504509.1 or XP_030481009.1 or XP_030502075.1))	1.4.4.2|1.8.1.4|2.1.2.10		R01221
R_rxn00912_c0	5_10_Methylenetetrahydrofolate_3_methyl_2_oxobutanoate_hydroxymethyltransferase_c0	cpd00001[c0] + cpd00125[c0] + cpd00123[c0] <=> cpd00087[c0] + cpd00712[c0]	XP_030490978.1	-1000	1000	0	MetaCyc: CoA-Biosynthesis (Coenzyme A Biosynthesis); Cofactor-Biosynthesis (Cofactor, Prosthetic Group, Electron Carrier, and Vitamin Biosynthesis); PANTO-PWY (phosphopantothenate biosynthesis I); PANTOSYN-PWY (superpathway of coenzyme A biosynthesis I (bacteria)); PWY-4221 (superpathway of coenzyme A biosynthesis II (plants)); Pantothenate-Biosynthesis (Phosphopantothenate Biosynthesis); Vitamin…	AraCyc: 3-CH3-2-OXOBUTANOATE-OH-CH3-XFER-RXN|BiGG: ECM31; MOHMT|BrachyCyc: 3-CH3-2-OXOBUTANOATE-OH-CH3-XFER-RXN|KEGG: R01226|MetaCyc: 3-CH3-2-OXOBUTANOATE-OH-CH3-XFER-RXN|Name: 3-methyl-2-oxobutanoate hydroxymethyltransferase; 3-methyl-2-oxobutanoatehydroxymethyltransferase; 5,10-Methylenetetrahydrofolate:3-methyl-2-oxobutanoate; 5,10-Methylenetetrahydrofolate:3-methyl-2-oxobutanoate hydroxymethy…	PROTEIN_ASSOCIATION:XP_030490978.1	2.1.2.11		R01226
R_rxn00912_m0	5_10_Methylenetetrahydrofolate_3_methyl_2_oxobutanoate_hydroxymethyltransferase_m0	cpd00001[m0] + cpd00125[m0] + cpd00123[m0] <=> cpd00087[m0] + cpd00712[m0]	XP_030490978.1	-1000	1000	0	MetaCyc: CoA-Biosynthesis (Coenzyme A Biosynthesis); Cofactor-Biosynthesis (Cofactor, Prosthetic Group, Electron Carrier, and Vitamin Biosynthesis); PANTO-PWY (phosphopantothenate biosynthesis I); PANTOSYN-PWY (superpathway of coenzyme A biosynthesis I (bacteria)); PWY-4221 (superpathway of coenzyme A biosynthesis II (plants)); Pantothenate-Biosynthesis (Phosphopantothenate Biosynthesis); Vitamin…	AraCyc: 3-CH3-2-OXOBUTANOATE-OH-CH3-XFER-RXN|BiGG: ECM31; MOHMT|BrachyCyc: 3-CH3-2-OXOBUTANOATE-OH-CH3-XFER-RXN|KEGG: R01226|MetaCyc: 3-CH3-2-OXOBUTANOATE-OH-CH3-XFER-RXN|Name: 3-methyl-2-oxobutanoate hydroxymethyltransferase; 3-methyl-2-oxobutanoatehydroxymethyltransferase; 5,10-Methylenetetrahydrofolate:3-methyl-2-oxobutanoate; 5,10-Methylenetetrahydrofolate:3-methyl-2-oxobutanoate hydroxymethy…	PROTEIN_ASSOCIATION:XP_030490978.1	2.1.2.11		R01226
R_rxn00915_c0	GMP_diphosphate_5_phospho_alpha_D_ribosyltransferase_c0	cpd00103[c0] + cpd00207[c0] -> cpd00012[c0] + cpd00067[c0] + cpd00126[c0]	( XP_030496707.1 or XP_030496711.1 )	0	1000	0	MetaCyc: Guanine-Guanosine-Salvage (Guanine and Guanosine Salvage); Nucleotide-Biosynthesis (Nucleoside and Nucleotide Biosynthesis); PUR-NUC-SYN (Purine Nucleotide Biosynthesis); PWY-6579 (superpathway of guanine and guanosine salvage); PWY-6599 (guanine and guanosine salvage II); PWY-6620 (guanine and guanosine salvage); PWY66-409 (superpathway of purine nucleotide salvage); Purine-Nucleotides-…	AraCyc: GUANPRIBOSYLTRAN-RXN|BiGG: GUAPRT; GUAPRTr; HPT1_2|BrachyCyc: GUANPRIBOSYLTRAN-RXN|KEGG: R01229|MetaCyc: GUANPRIBOSYLTRAN-RXN|Name: GMP:diphosphate 5-phospho-alpha-D-ribosyltransferase; GMP:pyrophosphate phosphoribosyltransferase; diphosphate 5-phospho-alpha-D-ribosyltransferase; guanine phosphoribosyltransferase; guaninephosphoribosyltransferase; hypoxantine-guanine phosphorybosyltransfe…	PROTEIN_ASSOCIATION:(XP_030496707.1 or XP_030496711.1)	2.4.2.22|2.4.2.7|2.4.2.8		R01229
R_rxn00917_c0	Xanthosine_5_phosphate_L_glutamine_amido_ligase_AMP_forming_c0	cpd00001[c0] + cpd00002[c0] + cpd00053[c0] + cpd00497[c0] -> cpd00012[c0] + 3 cpd00067[c0] + cpd00018[c0] + cpd00023[c0] + cpd00126[c0]	( XP_030483503.1 or XP_030501564.1 )	0	1000	0	MetaCyc: DENOVOPURINE2-PWY (superpathway of purine nucleotides <i>de novo</i> biosynthesis II); Nucleotide-Biosynthesis (Nucleoside and Nucleotide Biosynthesis); PRPP-PWY (superpathway of histidine, purine, and pyrimidine biosynthesis); PUR-NUC-SYN (Purine Nucleotide Biosynthesis); PWY-6125 (superpathway of guanosine nucleotides <i>de novo</i> biosynthesis II); PWY-7221 (guanosine ribonucleotides…	AraCyc: GMP-SYN-GLUT-RXN|BiGG: GMPS2; GUA1|BrachyCyc: GMP-SYN-GLUT-RXN|KEGG: R01231|MetaCyc: GMP-SYN-GLUT-RXN|Name: GMP synthase; GMP synthase (glutamine-hydrolysing); GMP synthetase (glutamine-hydrolysing); GMPsynthase; Glutamine amidotransferase; Xanthosine-5'-phosphate:L-glutamine amido-ligase (AMP-forming); guanosine 5'-monophosphate synthetase; guanosine monophosphate synthetase (glutamine-h…	PROTEIN_ASSOCIATION:(XP_030483503.1 or XP_030501564.1)	6.3.5.2		R01231
R_rxn00929_c0	L_Proline_NAD_plus__5_oxidoreductase_c0	cpd00003[c0] + cpd00129[c0] <=> 2 cpd00067[c0] + cpd00004[c0] + cpd02431[c0]	XP_030484669.1	-1000	1000	0	MetaCyc: ARG-PRO-PWY (L-arginine degradation VI (arginase 2 pathway)); ARGININE-DEG (L-arginine Degradation); ARGORNPROST-PWY (L-arginine degradation (Stickland reaction)); Amino-Acid-Biosynthesis (Amino Acid Biosynthesis); Amino-Acid-Degradation (Amino Acid Degradation); Degradation (Degradation/Utilization/Assimilation); IND-AMINO-ACID-SYN (Proteinogenic Amino Acid Biosynthesis); MISCELLANEOUS-…	AraCyc: PYRROLINECARBREDUCT-RXN|BiGG: P5CRx; PRO1x; PRO1xm; PUT1|BrachyCyc: PYRROLINECARBREDUCT-RXN|KEGG: R01248|MetaCyc: PYRROLINECARBREDUCT-RXN|Name: 1-pyrroline-5-carboxylate reductase; L-Proline:NAD+ 5-oxidoreductase; L-proline oxidase; L-proline-NAD(P)+ 5-oxidoreductase; L-proline:NAD(P)+ 5-oxidoreductase; NADPH-L-delta1-pyrroline carboxylic acid reductase; P5CR; Proline oxidase; Pyrroline-5…	PROTEIN_ASSOCIATION:XP_030484669.1	1.5.1.2		R01248
R_rxn00929_d0	L_Proline_NAD_plus__5_oxidoreductase_d0	cpd00003[d0] + cpd00129[d0] <=> 2 cpd00067[d0] + cpd00004[d0] + cpd02431[d0]	XP_030484669.1	-1000	1000	0	MetaCyc: ARG-PRO-PWY (L-arginine degradation VI (arginase 2 pathway)); ARGININE-DEG (L-arginine Degradation); ARGORNPROST-PWY (L-arginine degradation (Stickland reaction)); Amino-Acid-Biosynthesis (Amino Acid Biosynthesis); Amino-Acid-Degradation (Amino Acid Degradation); Degradation (Degradation/Utilization/Assimilation); IND-AMINO-ACID-SYN (Proteinogenic Amino Acid Biosynthesis); MISCELLANEOUS-…	AraCyc: PYRROLINECARBREDUCT-RXN|BiGG: P5CRx; PRO1x; PRO1xm; PUT1|BrachyCyc: PYRROLINECARBREDUCT-RXN|KEGG: R01248|MetaCyc: PYRROLINECARBREDUCT-RXN|Name: 1-pyrroline-5-carboxylate reductase; L-Proline:NAD+ 5-oxidoreductase; L-proline oxidase; L-proline-NAD(P)+ 5-oxidoreductase; L-proline:NAD(P)+ 5-oxidoreductase; NADPH-L-delta1-pyrroline carboxylic acid reductase; P5CR; Proline oxidase; Pyrroline-5…	PROTEIN_ASSOCIATION:XP_030484669.1	1.5.1.2		R01248
R_rxn00931_c0	L_Proline_NADP_plus__5_oxidoreductase_c0	cpd00006[c0] + cpd00129[c0] <=> 2 cpd00067[c0] + cpd00005[c0] + cpd02431[c0]	XP_030484669.1	-1000	1000	0	MetaCyc: ARG-PRO-PWY (L-arginine degradation VI (arginase 2 pathway)); ARGININE-DEG (L-arginine Degradation); ARGORNPROST-PWY (L-arginine degradation (Stickland reaction)); Amino-Acid-Biosynthesis (Amino Acid Biosynthesis); Amino-Acid-Degradation (Amino Acid Degradation); Degradation (Degradation/Utilization/Assimilation); IND-AMINO-ACID-SYN (Proteinogenic Amino Acid Biosynthesis); MISCELLANEOUS-…	AraCyc: PYRROLINECARBREDUCT-RXN|BiGG: P5CR; PRO3_1|BrachyCyc: PYRROLINECARBREDUCT-RXN|KEGG: R01251|MetaCyc: PYRROLINECARBREDUCT-RXN|Name: 1-pyrroline-5-carboxylate reductase; L-Proline:NADP+ 5-oxidoreductase; L-proline oxidase; L-proline-NAD(P)+ 5-oxidoreductase; L-proline:NAD(P)+ 5-oxidoreductase; NADPH-L-delta1-pyrroline carboxylic acid reductase; Pyrroline-5-carboxylate reductase; proline oxid…	PROTEIN_ASSOCIATION:XP_030484669.1	1.5.1.2		R01251
R_rxn00931_d0	L_Proline_NADP_plus__5_oxidoreductase_d0	cpd00006[d0] + cpd00129[d0] <=> 2 cpd00067[d0] + cpd00005[d0] + cpd02431[d0]	XP_030484669.1	-1000	1000	0	MetaCyc: ARG-PRO-PWY (L-arginine degradation VI (arginase 2 pathway)); ARGININE-DEG (L-arginine Degradation); ARGORNPROST-PWY (L-arginine degradation (Stickland reaction)); Amino-Acid-Biosynthesis (Amino Acid Biosynthesis); Amino-Acid-Degradation (Amino Acid Degradation); Degradation (Degradation/Utilization/Assimilation); IND-AMINO-ACID-SYN (Proteinogenic Amino Acid Biosynthesis); MISCELLANEOUS-…	AraCyc: PYRROLINECARBREDUCT-RXN|BiGG: P5CR; PRO3_1|BrachyCyc: PYRROLINECARBREDUCT-RXN|KEGG: R01251|MetaCyc: PYRROLINECARBREDUCT-RXN|Name: 1-pyrroline-5-carboxylate reductase; L-Proline:NADP+ 5-oxidoreductase; L-proline oxidase; L-proline-NAD(P)+ 5-oxidoreductase; L-proline:NAD(P)+ 5-oxidoreductase; NADPH-L-delta1-pyrroline carboxylic acid reductase; Pyrroline-5-carboxylate reductase; proline oxid…	PROTEIN_ASSOCIATION:XP_030484669.1	1.5.1.2	K00286	R01251	Amino acid metabolism	Arginine and proline metabolism	M00015 Proline biosynthesis, glutamate => proline (1) (1 block missing 1/2)
R_rxn00937_m0	L_asparagine_hydro_lyase_3_cyanoalanine_forming_m0	cpd00132[m0] <=> cpd00001[m0] + cpd01651[m0]	( XP_030486176.1 or XP_030485224.1 )	-1000	1000	0	MetaCyc: ASPARAGINE-SYN (L-asparagine Biosynthesis); ASPSYNII-PWY (cyanide detoxification I); Amino-Acid-Biosynthesis (Amino Acid Biosynthesis); Cyanide-Detoxification (Cyanide Detoxification); Degradation (Degradation/Utilization/Assimilation); Detoxification (Detoxification); IND-AMINO-ACID-SYN (Proteinogenic Amino Acid Biosynthesis); Other-Degradation (Degradation/Utilization/Assimilation-Othe…	AraCyc: 3-CYANOALANINE-HYDRATASE-RXN|BrachyCyc: 3-CYANOALANINE-HYDRATASE-RXN|CornCyc: 3-CYANOALANINE-HYDRATASE-RXN|KEGG: R01267|MetaCyc: 3-CYANOALANINE-HYDRATASE-RXN|Name: 3-cyanoalanine hydratase; L-Asparagine hydro-lyase; L-asparagine hydro-lyase; L-asparagine hydro-lyase (3-cyanoalanine-forming); beta-CNA nitrilase; beta-CNAla hydrolase; beta-cyanoalanine hydratase; beta-cyanoalanine hydrolase	PROTEIN_ASSOCIATION:(XP_030486176.1 or XP_030485224.1)	4.2.1.65		R01267
R_rxn00938_c0	Nicotinamide_amidohydrolase_c0	cpd00001[c0] + cpd00133[c0] -> cpd00013[c0] + cpd00218[c0]	(( XP_030491757.1 or XP_030491758.1 or XP_030491755.1 or XP_030491756.1 ) or ( XP_030499836.1 or XP_030503303.1 or XP_030499882.1 ))	0	1000	0	MetaCyc: AROMATIC-COMPOUNDS-DEGRADATION (Aromatic Compound Degradation); Cofactor-Biosynthesis (Cofactor, Prosthetic Group, Electron Carrier, and Vitamin Biosynthesis); Degradation (Degradation/Utilization/Assimilation); NAD-Metabolism (NAD Metabolism); NAD-SYN (NAD Biosynthesis); P345-PWY (aldoxime degradation); PWY-3502 (superpathway of NAD biosynthesis in eukaryotes); PWY-5381 (pyridine nucleo…	AraCyc: NICOTINAMID-RXN; R314-RXN|BiGG: NNAM; NNAMr; NNAMrm; PNC1_1; PNC1_2|BrachyCyc: NICOTINAMID-RXN; R314-RXN|KEGG: R01268|MetaCyc: NICOTINAMID-RXN|Name: Nicotinamidase; Nicotinamide amidohydrolase; YNDase; nicotinamidase; nicotinamidase, reversible; nicotinamide amidase; nicotinamide amidohydrolase; nicotinamide deaminase; nicotinaminase	PROTEIN_ASSOCIATION:((XP_030491757.1 or XP_030491758.1 or XP_030491755.1 or XP_030491756.1) or (XP_030499836.1 or XP_030503303.1 or XP_030499882.1))	3.5.1.19|3.5.1.4		R01268
R_rxn00940_c0	Nicotinamide_D_ribonucleotide_phosphoribohydrolase_c0	cpd00001[c0] + cpd00355[c0] -> cpd00067[c0] + cpd00101[c0] + cpd00133[c0]	Unknown	0	1000	0	MetaCyc: Cofactor-Biosynthesis (Cofactor, Prosthetic Group, Electron Carrier, and Vitamin Biosynthesis); NAD-Metabolism (NAD Metabolism); NAD-SYN (NAD Biosynthesis); PWY-5381 (pyridine nucleotide cycling (plants)); PYRIDNUCSAL-PWY (NAD salvage pathway I (PNC VI cycle))|KEGG: rn00760 (Nicotinate and nicotinamide metabolism)	AraCyc: NMNNUCLEOSID-RXN|BrachyCyc: NMNNUCLEOSID-RXN|ChlamyCyc: NMNNUCLEOSID-RXN|KEGG: R01270|MetaCyc: NMNNUCLEOSID-RXN|Name: NMN glycohydrolase; NMN nucleosidase; NMNGhase; NMNase; Nicotinamide D-ribonucleotide phosphoribohydrolase; nicotinamide mononucleotidase; nicotinamide mononucleotide nucleosidase; nicotinamide-nucleotide phosphoribohydrolase	PROTEIN_ASSOCIATION:Unknown	3.2.2.14|3.2.2.6		R01270
R_rxn00943_x0	Palmitoyl_CoA_hydrolase_x0	cpd00001[x0] + cpd00134[x0] -> cpd00067[x0] + cpd00010[x0] + cpd00214[x0]	( XP_030490046.1 or XP_030490047.1 )	0	1000	0	MetaCyc: Cell-Structure-Biosynthesis (Cell Structure Biosynthesis); EPIDERMAL-STRUCTURE (Epidermal Structures); Fatty-acid-biosynthesis (Fatty Acid Biosynthesis); Lipid-Biosynthesis (Fatty Acid and Lipid Biosynthesis); Metabolic-Clusters (Metabolic Clusters); PLANT-CELL-STRUCTURE (Plant Cell Structures); PWY-1121 (suberin monomers biosynthesis); PWY-321 (cutin biosynthesis); PWY-5994 (palmitate b…	AraCyc: PALMITOYL-COA-HYDROLASE-RXN|BiGG: FACOAE160; PTE2x|BrachyCyc: PALMITOYL-COA-HYDROLASE-RXN|KEGG: R01274|MetaCyc: PALMITOYL-COA-HYDROLASE-RXN|Name: Palmitoyl-CoA hydrolase; acyl-CoA thioesterase; acyl-coa thiolase (c16:0); fatty acyl thioesterase I; fatty-acid-CoA thioesterase (hexadecanoate); long-chain fatty-acyl-CoA hydrolase; palmitoyl coenzyme A hydrolase; palmitoyl thioesterase; palmi…	PROTEIN_ASSOCIATION:(XP_030490046.1 or XP_030490047.1)	3.1.2.2|3.1.2.22		R01274
R_rxn00947_d0	Palmitate_CoA_ligase_AMP_forming_d0	cpd00002[d0] + cpd00010[d0] + cpd00214[d0] -> cpd00012[d0] + cpd00067[d0] + cpd00018[d0] + cpd00134[d0]	( XP_030500257.1 or XP_030510994.1 or XP_030500223.1 or XP_030485624.1 or XP_030488684.1 or XP_030494297.1 or XP_030510991.1 or XP_030510992.1 or XP_030494365.1 or XP_030488387.1 or XP_030485475.1 or XP_030479426.1 or XP_030510471.1 or XP_030507355.1 or XP_030481485.1 or XP_030488704.1 or XP_030481486.1 or XP_030486558.1 or XP_030486559.1 or XP_030510995.1 )	0	1000	0	MetaCyc: Activation (Activation); Activation-Inactivation-Interconversion (Activation/Inactivation/Interconversion); Alkanes-Biosynthesis (Alkane Biosynthesis); Carbohydrates-Biosynthesis (Carbohydrate Biosynthesis); Energy-Metabolism (Generation of Precursor Metabolite and Energy); Fatty-acid-biosynthesis (Fatty Acid Biosynthesis); Lipid-Biosynthesis (Fatty Acid and Lipid Biosynthesis); PWY-5143…	AraCyc: RXN-7904; RXN-9623|BiGG: FAA1_3; FAA3_1; FAA4_1; FACOAL160; FACOAL160p; FAT1_1|BrachyCyc: RXN-7904; RXN-9623; RXN-9917|KEGG: R01280|MetaCyc: RXN-7904; RXN-9623|Name: ACS3; FAA1; LCFA synthetase; Long-chain-fatty-acid--CoA ligase 1; Palmitate:CoA ligase (AMP-forming); acyl coa transferase (c16:0); acyl coenzyme A synthetase; acyl-CoA ligase; acyl-CoA synthetase; acyl-activating enzyme; acy…	PROTEIN_ASSOCIATION:(XP_030500257.1 or XP_030510994.1 or XP_030500223.1 or XP_030485624.1 or XP_030488684.1 or XP_030494297.1 or XP_030510991.1 or XP_030510992.1 or XP_030494365.1 or XP_030488387.1 or XP_030485475.1 or XP_030479426.1 or XP_030510471.1 or XP_030507355.1 or XP_030481485.1 or XP_030488704.1 or XP_030481486.1 or XP_030486558.1 or XP_030486559.1 or XP_030510995.1)	6.2.1.3		R01280
R_rxn00947_r0	Palmitate_CoA_ligase_AMP_forming_r0	cpd00002[r0] + cpd00010[r0] + cpd00214[r0] -> cpd00012[r0] + cpd00018[r0] + cpd00067[r0] + cpd00134[r0]	( XP_030481485.1 or XP_030481486.1 or XP_030488704.1 or XP_030507355.1 or XP_030510471.1 or XP_030486558.1 or XP_030486559.1 or XP_030510995.1 or XP_030500223.1 or XP_030510994.1 or XP_030485624.1 or XP_030488684.1 or XP_030500257.1 or XP_030479426.1 or XP_030510992.1 or XP_030510991.1 or XP_030494297.1 or XP_030485475.1 or XP_030488387.1 or XP_030494365.1 )	0	1000	0	MetaCyc: Activation (Activation); Activation-Inactivation-Interconversion (Activation/Inactivation/Interconversion); Alkanes-Biosynthesis (Alkane Biosynthesis); Carbohydrates-Biosynthesis (Carbohydrate Biosynthesis); Energy-Metabolism (Generation of Precursor Metabolite and Energy); Fatty-acid-biosynthesis (Fatty Acid Biosynthesis); Lipid-Biosynthesis (Fatty Acid and Lipid Biosynthesis); PWY-5143…	AraCyc: RXN-7904; RXN-9623|BiGG: FAA1_3; FAA3_1; FAA4_1; FACOAL160; FACOAL160p; FAT1_1|BrachyCyc: RXN-7904; RXN-9623; RXN-9917|KEGG: R01280|MetaCyc: RXN-7904; RXN-9623|Name: ACS3; FAA1; LCFA synthetase; Long-chain-fatty-acid--CoA ligase 1; Palmitate:CoA ligase (AMP-forming); acyl coa transferase (c16:0); acyl coenzyme A synthetase; acyl-CoA ligase; acyl-CoA synthetase; acyl-activating enzyme; acy…	PROTEIN_ASSOCIATION:(XP_030481485.1 or XP_030481486.1 or XP_030488704.1 or XP_030507355.1 or XP_030510471.1 or XP_030486558.1 or XP_030486559.1 or XP_030510995.1 or XP_030500223.1 or XP_030510994.1 or XP_030485624.1 or XP_030488684.1 or XP_030500257.1 or XP_030479426.1 or XP_030510992.1 or XP_030510991.1 or XP_030494297.1 or XP_030485475.1 or XP_030488387.1 or XP_030494365.1)	6.2.1.3		R01280
R_rxn00947_x0	Palmitate_CoA_ligase_AMP_forming_x0	cpd00002[x0] + cpd00010[x0] + cpd00214[x0] -> cpd00067[x0] + cpd00134[x0] + cpd00012[x0] + cpd00018[x0]	( XP_030481485.1 or XP_030488704.1 or XP_030481486.1 or XP_030507355.1 or XP_030510471.1 or XP_030486558.1 or XP_030486559.1 or XP_030510995.1 or XP_030500223.1 or XP_030510994.1 or XP_030485624.1 or XP_030488684.1 or XP_030500257.1 or XP_030479426.1 or XP_030510992.1 or XP_030510991.1 or XP_030494297.1 or XP_030494365.1 or XP_030488387.1 or XP_030485475.1 )	0	1000	0	MetaCyc: Activation (Activation); Activation-Inactivation-Interconversion (Activation/Inactivation/Interconversion); Alkanes-Biosynthesis (Alkane Biosynthesis); Carbohydrates-Biosynthesis (Carbohydrate Biosynthesis); Energy-Metabolism (Generation of Precursor Metabolite and Energy); Fatty-acid-biosynthesis (Fatty Acid Biosynthesis); Lipid-Biosynthesis (Fatty Acid and Lipid Biosynthesis); PWY-5143…	AraCyc: RXN-7904; RXN-9623|BiGG: FAA1_3; FAA3_1; FAA4_1; FACOAL160; FACOAL160p; FAT1_1|BrachyCyc: RXN-7904; RXN-9623; RXN-9917|KEGG: R01280|MetaCyc: RXN-7904; RXN-9623|Name: ACS3; FAA1; LCFA synthetase; Long-chain-fatty-acid--CoA ligase 1; Palmitate:CoA ligase (AMP-forming); acyl coa transferase (c16:0); acyl coenzyme A synthetase; acyl-CoA ligase; acyl-CoA synthetase; acyl-activating enzyme; acy…	PROTEIN_ASSOCIATION:(XP_030481485.1 or XP_030488704.1 or XP_030481486.1 or XP_030507355.1 or XP_030510471.1 or XP_030486558.1 or XP_030486559.1 or XP_030510995.1 or XP_030500223.1 or XP_030510994.1 or XP_030485624.1 or XP_030488684.1 or XP_030500257.1 or XP_030479426.1 or XP_030510992.1 or XP_030510991.1 or XP_030494297.1 or XP_030494365.1 or XP_030488387.1 or XP_030485475.1)	6.2.1.3		R01280
R_rxn00965_c0	4_Hydroxybenzoyl_CoA_hydrolase_c0	cpd00001[c0] + cpd01892[c0] -> 2 cpd00067[c0] + cpd00010[c0] + cpd00136[c0]	Unknown	0	1000	0	MetaCyc: 4-Hydroxybenzoate-Biosynthesis (4-Hydroxybenzoate Biosynthesis); AROMATIC-COMPOUNDS-BIOSYN (Aromatic Compound Biosynthesis); AROMATIC-COMPOUNDS-DEGRADATION (Aromatic Compound Degradation); CHLORINATED-COMPOUNDS-DEG (Chlorinated Compound Degradation); Chloroaromatic-Compounds-Degradation (Chloroaromatic Compound Degradation); Chlorobenzoate-Degradation (Chlorobenzoate Degradation); Degrad…	AraCyc: 3.1.2.23-RXN|BiGG: 4HBTE|BrachyCyc: 3.1.2.23-RXN|KEGG: R01301|MetaCyc: 3.1.2.23-RXN|Name: 4-Hydroxybenzoyl-CoA hydrolase; 4-hydroxybenzoyl-CoA hydrolase; 4-hydroxybenzoyl-CoA thioesterase	PROTEIN_ASSOCIATION:Unknown	3.1.2.23		R01301
R_rxn00973_c0	citrate hydroxymutase_c0	1 cpd00137[c0] <=> 1 cpd00260[c0]	Unknown	-1000	1000	0	KEGG: rn01200 (Carbon metabolism); rn01210 (2-Oxocarboxylic acid metabolism); rn01230 (Biosynthesis of amino acids)	AlgaGEM: R_R01324_c; R_R01324_m|BiGG: ACO1; ACONT; ACONTm; YJL200C|JM_Creinhardtii: JM_Cre_45; JM_Cre_46|JP_Creinhardtii_MSB: R_ACONT; R_ACONTm; R_ACONTx|KEGG: R01324|Name: Aconitate hydratase; aconitase; citrate hydro-lyase; citrate hydroxymutase		4.2.1.3		R01324
R_rxn00974_c0	citrate_hydro_lyase_cis_aconitate_forming_c0	cpd00137[c0] <=> cpd00001[c0] + cpd00331[c0]	( XP_030493804.1 or XP_030493805.1 or XP_030493803.1 or XP_030496961.1 or XP_030507079.1 or XP_030483075.1 or XP_030507078.1 )	-1000	1000	0	MetaCyc: Alcohol-Biosynthesis (Fermentation to Alcohols); Amino-Acid-Biosynthesis (Amino Acid Biosynthesis); Autotrophic-CO2-Fixation (Autotrophic CO<sub>2</sub> Fixation); C1-COMPOUNDS (C1 Compound Utilization and Assimilation); CO2-Fixation (CO<sub>2</sub> Fixation); Degradation (Degradation/Utilization/Assimilation); Energy-Metabolism (Generation of Precursor Metabolite and Energy); Ethylene-B…	AraCyc: ACONITATEDEHYDR-RXN|BiGG: ACONTa|BrachyCyc: ACONITATEDEHYDR-RXN|KEGG: R01325|MetaCyc: ACONITATEDEHYDR-RXN; CITRATE-DEHYDRATASE-RXN|Name: 2-methylaconitate hydratase; AcnB; AconDHatase; Aconitate hydratase; aconitase; aconitase (citrate hydro-lyase); aconitase (half-reaction A, Citrate hydro-lyase); aconitate hydratase; aconitate hydratase, putative / citrate hydro-lyase/aconitase, putativ…	PROTEIN_ASSOCIATION:(XP_030493804.1 or XP_030493805.1 or XP_030493803.1 or XP_030496961.1 or XP_030507079.1 or XP_030483075.1 or XP_030507078.1)	4.2.1.3|4.2.1.4	K01681	R01325	Carbohydrate metabolism	Central carbohydrate metabolism	M00010 Citrate cycle, first carbon oxidation, oxaloacetate => 2-oxoglutarate (4) (complete 3/3)
R_rxn00974_d0	citrate_hydro_lyase_cis_aconitate_forming_d0	cpd00137[d0] <=> cpd00001[d0] + cpd00331[d0]	( XP_030507078.1 or XP_030483075.1 or XP_030493803.1 or XP_030493805.1 or XP_030493804.1 or XP_030507079.1 or XP_030496961.1 )	-1000	1000	0	MetaCyc: Alcohol-Biosynthesis (Fermentation to Alcohols); Amino-Acid-Biosynthesis (Amino Acid Biosynthesis); Autotrophic-CO2-Fixation (Autotrophic CO<sub>2</sub> Fixation); C1-COMPOUNDS (C1 Compound Utilization and Assimilation); CO2-Fixation (CO<sub>2</sub> Fixation); Degradation (Degradation/Utilization/Assimilation); Energy-Metabolism (Generation of Precursor Metabolite and Energy); Ethylene-B…	AraCyc: ACONITATEDEHYDR-RXN|BiGG: ACONTa|BrachyCyc: ACONITATEDEHYDR-RXN|KEGG: R01325|MetaCyc: ACONITATEDEHYDR-RXN; CITRATE-DEHYDRATASE-RXN|Name: 2-methylaconitate hydratase; AcnB; AconDHatase; Aconitate hydratase; aconitase; aconitase (citrate hydro-lyase); aconitase (half-reaction A, Citrate hydro-lyase); aconitate hydratase; aconitate hydratase, putative / citrate hydro-lyase/aconitase, putativ…	PROTEIN_ASSOCIATION:(XP_030507078.1 or XP_030483075.1 or XP_030493803.1 or XP_030493805.1 or XP_030493804.1 or XP_030507079.1 or XP_030496961.1)	4.2.1.3|4.2.1.4		R01325
R_rxn00974_m0	citrate_hydro_lyase_cis_aconitate_forming_m0	cpd00137[m0] <=> cpd00001[m0] + cpd00331[m0]	( XP_030483075.1 or XP_030507078.1 or XP_030496961.1 or XP_030507079.1 or XP_030493804.1 or XP_030493805.1 or XP_030493803.1 )	-1000	1000	0	MetaCyc: Alcohol-Biosynthesis (Fermentation to Alcohols); Amino-Acid-Biosynthesis (Amino Acid Biosynthesis); Autotrophic-CO2-Fixation (Autotrophic CO<sub>2</sub> Fixation); C1-COMPOUNDS (C1 Compound Utilization and Assimilation); CO2-Fixation (CO<sub>2</sub> Fixation); Degradation (Degradation/Utilization/Assimilation); Energy-Metabolism (Generation of Precursor Metabolite and Energy); Ethylene-B…	AraCyc: ACONITATEDEHYDR-RXN|BiGG: ACONTa|BrachyCyc: ACONITATEDEHYDR-RXN|KEGG: R01325|MetaCyc: ACONITATEDEHYDR-RXN; CITRATE-DEHYDRATASE-RXN|Name: 2-methylaconitate hydratase; AcnB; AconDHatase; Aconitate hydratase; aconitase; aconitase (citrate hydro-lyase); aconitase (half-reaction A, Citrate hydro-lyase); aconitate hydratase; aconitate hydratase, putative / citrate hydro-lyase/aconitase, putativ…	PROTEIN_ASSOCIATION:(XP_030483075.1 or XP_030507078.1 or XP_030496961.1 or XP_030507079.1 or XP_030493804.1 or XP_030493805.1 or XP_030493803.1)	4.2.1.3|4.2.1.4		R01325
R_rxn00979_c0	glycolaldehyde_NAD_plus__oxidoreductase_c0	cpd00001[c0] + cpd00003[c0] + cpd00229[c0] <=> 2 cpd00067[c0] + cpd00004[c0] + cpd00139[c0]	Unknown	-1000	1000	0	MetaCyc: Alcohol-Degradation (Alcohol Degradation); Carbohydrates-Degradation (Carbohydrate Degradation); D-Arabinose-Degradation (D-arabinose Degradation); DARABCATK12-PWY (D-arabinose degradation I); Degradation (Degradation/Utilization/Assimilation); GLYCOL-GLYOXDEG-PWY (superpathway of glycol metabolism and degradation); PWY-5257 (superpathway of pentose and pentitol degradation); PWY0-1280 (…	AraCyc: GLYCOLALD-DEHYDROG-RXN|BiGG: GCALDD; GCALDDr|EcoCyc: GLYCOLALD-DEHYDROG-RXN|KEGG: R01333|MetaCyc: GLYCOLALD-DEHYDROG-RXN|Name: Glycolaldehyde dehydrogenase; Glycolaldehydedehydrogenase; glycol aldehyde dehydrogenase; glycolaldehyde dehydrogenase; glycolaldehyde:NAD+ oxidoreductase	PROTEIN_ASSOCIATION:Unknown	1.2.1.21		R01333
R_rxn00980_c0	2_Phosphoglycolate_phosphohydrolase_c0	cpd00001[c0] + cpd00727[c0] <=> cpd00009[c0] + cpd00139[c0]	( XP_030491001.1 or XP_030503786.1 or XP_030490797.1 or XP_030491000.1 )	-1000	1000	0	MetaCyc: Energy-Metabolism (Generation of Precursor Metabolite and Energy); PWY-181 (photorespiration); Photosynthesis ()|KEGG: rn00630 (Glyoxylate and dicarboxylate metabolism); rn01110 (Biosynthesis of secondary metabolites)	AraCyc: GPH-RXN|BiGG: PGLYCP|BrachyCyc: GPH-RXN|KEGG: R01334|MetaCyc: GPH-RXN|Name: 2-Phosphoglycolate phosphohydrolase; 2-phosphoglycolate phosphatase; 2-phosphoglycolate phosphohydrolase; P-glycolate phosphatase; Phosphoglycolate phosphatase; phosphoglycolate hydrolase; phosphoglycolate phosphatase; phosphoglycollate phosphatase	PROTEIN_ASSOCIATION:(XP_030491001.1 or XP_030503786.1 or XP_030490797.1 or XP_030491000.1)	3.1.3.18		R01334
R_rxn00980_d0	2_Phosphoglycolate_phosphohydrolase_d0	cpd00001[d0] + cpd00727[d0] <=> cpd00009[d0] + cpd00139[d0]	( XP_030491000.1 or XP_030490797.1 or XP_030503786.1 or XP_030491001.1 )	-1000	1000	0	MetaCyc: Energy-Metabolism (Generation of Precursor Metabolite and Energy); PWY-181 (photorespiration); Photosynthesis ()|KEGG: rn00630 (Glyoxylate and dicarboxylate metabolism); rn01110 (Biosynthesis of secondary metabolites)	AraCyc: GPH-RXN|BiGG: PGLYCP|BrachyCyc: GPH-RXN|KEGG: R01334|MetaCyc: GPH-RXN|Name: 2-Phosphoglycolate phosphohydrolase; 2-phosphoglycolate phosphatase; 2-phosphoglycolate phosphohydrolase; P-glycolate phosphatase; Phosphoglycolate phosphatase; phosphoglycolate hydrolase; phosphoglycolate phosphatase; phosphoglycollate phosphatase	PROTEIN_ASSOCIATION:(XP_030491000.1 or XP_030490797.1 or XP_030503786.1 or XP_030491001.1)	3.1.3.18		R01334
R_rxn00980_n0	2_Phosphoglycolate_phosphohydrolase_n0	cpd00001[n0] + cpd00727[n0] <=> cpd00009[n0] + cpd00139[n0]	( XP_030503786.1 or XP_030490797.1 or XP_030491000.1 or XP_030491001.1 )	-1000	1000	0	MetaCyc: Energy-Metabolism (Generation of Precursor Metabolite and Energy); PWY-181 (photorespiration); Photosynthesis ()|KEGG: rn00630 (Glyoxylate and dicarboxylate metabolism); rn01110 (Biosynthesis of secondary metabolites)	AraCyc: GPH-RXN|BiGG: PGLYCP|BrachyCyc: GPH-RXN|KEGG: R01334|MetaCyc: GPH-RXN|Name: 2-Phosphoglycolate phosphohydrolase; 2-phosphoglycolate phosphatase; 2-phosphoglycolate phosphohydrolase; P-glycolate phosphatase; Phosphoglycolate phosphatase; phosphoglycolate hydrolase; phosphoglycolate phosphatase; phosphoglycollate phosphatase	PROTEIN_ASSOCIATION:(XP_030503786.1 or XP_030490797.1 or XP_030491000.1 or XP_030491001.1)	3.1.3.18		R01334
R_rxn00991_d0	(S)-3-hydroxy-3-methylglutaryl-CoA acetoacetate-lyase (acetyl-CoA-forming)_d0	1 cpd00292[d0] <=> 1 cpd00022[d0] + 1 cpd00142[d0]		-1000	1000	0	KEGG: rn00072 (Synthesis and degradation of ketone bodies); rn00280 (Valine, leucine and isoleucine degradation); rn00650 (Butanoate metabolism)	AraCyc: HYDROXYMETHYLGLUTARYL-COA-LYASE-RXN|BiGG: HMGL|BrachyCyc: HYDROXYMETHYLGLUTARYL-COA-LYASE-RXN|KEGG: R01360|MetaCyc: HYDROXYMETHYLGLUTARYL-COA-LYASE-RXN|Name: (S)-3-Hydroxy-3-methylglutaryl-CoA acetoacetate-lyase; (S)-3-hydroxy-3-methylglutaryl-CoA acetoacetate-lyase; (S)-3-hydroxy-3-methylglutaryl-CoA acetoacetate-lyase (acetyl-CoA-forming); 3-hydroxy-3-methylglutarate-CoA lyase; 3-hydrox…	null	4.1.3.4	K01640	R01360	Amino acid metabolism	Branched-chain amino acid metabolism	M00036 Leucine degradation, leucine => acetoacetate + acetyl-CoA (10) (1 block missing 5/6)
R_rxn00993_d0	4-fumarylacetoacetate fumarylhydrolase_d0	1 cpd00067[d0] + 1 cpd00106[d0] + 1 cpd00142[d0] <=> 1 cpd00001[d0] + 1 cpd00780[d0]		-1000	1000	0	KEGG: rn00350 (Tyrosine metabolism); rn00643 (Styrene degradation)	AraCyc: FUMARYLACETOACETASE-RXN|BiGG: FUMAC; FUMACA; U60|BrachyCyc: FUMARYLACETOACETASE-RXN|KEGG: R01364|MetaCyc: FUMARYLACETOACETASE-RXN|Name: 4-Fumarylacetoacetate fumarylhydrola; 4-fumarylacetoacetate fumarylhydrolase; Fumarylacetoacetase; beta-diketonase; fumarylacetoacetate hydrolase	null	3.7.1.2	K01555	R01364	Amino acid metabolism	Aromatic amino acid metabolism	M00044 Tyrosine degradation, tyrosine => homogentisate (2) (incomplete 2/5)
R_rxn01005_c0	UTP_1_phospho_alpha_D_glucuronate_uridylyltransferase_c0	cpd00062[c0] + cpd00880[c0] <=> cpd00012[c0] + cpd00144[c0]	( XP_030492268.1 or XP_030481742.1 or XP_030481749.1 or XP_030480021.1 or XP_030482658.1 or XP_030493770.1 or XP_030496408.1 )	-1000	1000	0	MetaCyc: CARBO-BIOSYNTHESIS (Sugar Biosynthesis); CYCLITOLS-DEG (Cyclitol Degradation); Carbohydrates-Biosynthesis (Carbohydrate Biosynthesis); Degradation (Degradation/Utilization/Assimilation); PWY-4841 (UDP-&alpha;-D-glucuronate biosynthesis (from <i>myo</i>-inositol)); SECONDARY-METABOLITE-DEGRADATION (Secondary Metabolite Degradation); SUGAR-NUCLEOTIDES (Sugar Nucleotide Biosynthesis); Sugar…	AraCyc: 2.7.7.44-RXN|BrachyCyc: 2.7.7.44-RXN|ChlamyCyc: 2.7.7.44-RXN|KEGG: R01381|MetaCyc: 2.7.7.44-RXN|Name: UDP-D-glucuronic acid pyrophosphorylase; UDP-glucuronate pyrophosphorylase; UDP-glucuronic acid pyrophosphorylase; UTP:1-phospho-alpha-D-glucuronate uridylyltransferase; glucuronate-1-phosphate uridylyltransferase; uridine diphosphoglucuronic pyrophosphorylase	PROTEIN_ASSOCIATION:(XP_030492268.1 or XP_030481742.1 or XP_030481749.1 or XP_030480021.1 or XP_030482658.1 or XP_030493770.1 or XP_030496408.1)	2.7.7.44		R01381
R_rxn01007_c0	UDP_D_glucuronate_carboxy_lyase_UDP_D_xylose_forming_c0	cpd00067[c0] + cpd00144[c0] -> cpd00011[c0] + cpd00163[c0]	( XP_030508840.1 or XP_030488796.1 or XP_030491523.1 or XP_030491522.1 or XP_030488556.1 or XP_030492990.1 or XP_030482375.1 or XP_030488795.1 or XP_030488558.1 or XP_030481744.1 or XP_030488557.1 )	0	1000	0	MetaCyc: Activation-Inactivation-Interconversion (Activation/Inactivation/Interconversion); CARBO-BIOSYNTHESIS (Sugar Biosynthesis); Carbohydrates-Biosynthesis (Carbohydrate Biosynthesis); Interconversion (Interconversions); PWY-4821 (UDP-&alpha;-D-xylose biosynthesis); PWY-5114 (UDP-sugars interconversion); SUGAR-NUCLEOTIDES (Sugar Nucleotide Biosynthesis); UDP-Sugar-Biosynthesis (UDP-sugar Bios…	AraCyc: UDP-GLUCURONATE-DECARBOXYLASE-RXN|BrachyCyc: UDP-GLUCURONATE-DECARBOXYLASE-RXN|ChlamyCyc: UDP-GLUCURONATE-DECARBOXYLASE-RXN|KEGG: R01384|MetaCyc: UDP-GLUCURONATE-DECARBOXYLASE-RXN|Name: UDP-D-glucuronate carboxy-lyase; UDP-D-glucuronate carboxy-lyase (UDP-D-xylose-forming); UDP-glucuronate decarboxylase; uridine-diphosphoglucuronate decarboxylase	PROTEIN_ASSOCIATION:(XP_030508840.1 or XP_030488796.1 or XP_030491523.1 or XP_030491522.1 or XP_030488556.1 or XP_030492990.1 or XP_030482375.1 or XP_030488795.1 or XP_030488558.1 or XP_030481744.1 or XP_030488557.1)	4.1.1.35		R01384
R_rxn01009_c0	UDP_D_glucuronate_carboxy_lyase_UDP_D_apiose_forming_c0	cpd00067[c0] + cpd00144[c0] -> cpd00011[c0] + cpd01140[c0]	XP_030481744.1	0	1000	0	MetaCyc: Activation-Inactivation-Interconversion (Activation/Inactivation/Interconversion); CARBO-BIOSYNTHESIS (Sugar Biosynthesis); Carbohydrates-Biosynthesis (Carbohydrate Biosynthesis); Interconversion (Interconversions); PWY-5113 (UDP-D-apiose biosynthesis (from UDP-D-glucuronate)); PWY-5114 (UDP-sugars interconversion); SUGAR-NUCLEOTIDES (Sugar Nucleotide Biosynthesis); UDP-Sugar-Biosynthesi…	AraCyc: RXN-7770|CornCyc: RXN-7770|KEGG: R01386|MetaCyc: RXN-7770|PlantCyc: RXN-7770|Name: UDP-D-glucuronate carboxy-lyase (UDP-D-apiose-forming)	PROTEIN_ASSOCIATION:XP_030481744.1	4.1.1.-		R01386
R_rxn01011_d0	D_Glycerate_NAD_plus__2_oxidoreductase_d0	cpd00003[d0] + cpd00223[d0] <=> cpd00067[d0] + cpd00004[d0] + cpd00145[d0]	XP_030487982.1	-1000	1000	0	MetaCyc: Amino-Acid-Biosynthesis (Amino Acid Biosynthesis); C1-COMPOUNDS (C1 Compound Utilization and Assimilation); Degradation (Degradation/Utilization/Assimilation); Energy-Metabolism (Generation of Precursor Metabolite and Energy); Formaldehyde-Assimilation (Formaldehyde Assimilation); IND-AMINO-ACID-SYN (Proteinogenic Amino Acid Biosynthesis); PWY-1622 (formaldehyde assimilation I (serine pa…	AraCyc: GLYCERATE-DEHYDROGENASE-RXN; HYDROXYPYRUVATE-REDUCTASE-RXN|BiGG: HPYRRx|BrachyCyc: GLYCERATE-DEHYDROGENASE-RXN; HYDROXYPYRUVATE-REDUCTASE-RXN|KEGG: R01388|MetaCyc: GLYCERATE-DEHYDROGENASE-RXN; HYDROXYPYRUVATE-REDUCTASE-RXN|Name: (R)-glycerate:NAD+ oxidoreductase; D-Glycerate:NAD+ 2-oxidoreductase; D-glycerate dehydrogenase; Hydroxypyruvate dehydrogenase; Hydroxypyruvate reductase; Hydroxy…	PROTEIN_ASSOCIATION:XP_030487982.1	1.1.1.26|1.1.1.29|1.1.1.81		R01388
R_rxn01011_x0	D_Glycerate_NAD_plus__2_oxidoreductase_x0	cpd00003[x0] + cpd00223[x0] <=> cpd00067[x0] + cpd00004[x0] + cpd00145[x0]	XP_030487982.1	-1000	1000	0	MetaCyc: Amino-Acid-Biosynthesis (Amino Acid Biosynthesis); C1-COMPOUNDS (C1 Compound Utilization and Assimilation); Degradation (Degradation/Utilization/Assimilation); Energy-Metabolism (Generation of Precursor Metabolite and Energy); Formaldehyde-Assimilation (Formaldehyde Assimilation); IND-AMINO-ACID-SYN (Proteinogenic Amino Acid Biosynthesis); PWY-1622 (formaldehyde assimilation I (serine pa…	AraCyc: GLYCERATE-DEHYDROGENASE-RXN; HYDROXYPYRUVATE-REDUCTASE-RXN|BiGG: HPYRRx|BrachyCyc: GLYCERATE-DEHYDROGENASE-RXN; HYDROXYPYRUVATE-REDUCTASE-RXN|KEGG: R01388|MetaCyc: GLYCERATE-DEHYDROGENASE-RXN; HYDROXYPYRUVATE-REDUCTASE-RXN|Name: (R)-glycerate:NAD+ oxidoreductase; D-Glycerate:NAD+ 2-oxidoreductase; D-glycerate dehydrogenase; Hydroxypyruvate dehydrogenase; Hydroxypyruvate reductase; Hydroxy…	PROTEIN_ASSOCIATION:XP_030487982.1	1.1.1.26|1.1.1.29|1.1.1.81		R01388
R_rxn01018_d0	carbamoyl_phosphate_L_aspartate_carbamoyltransferase_d0	cpd00041[d0] + cpd00146[d0] <=> cpd00009[d0] + cpd00067[d0] + cpd00343[d0]	( XP_030504609.1 or XP_030504607.1 or XP_030504608.1 or XP_030504606.1 or XP_030498926.1 )	-1000	1000	0	MetaCyc: Deoxyribonucleotide-Biosynthesis (2'-Deoxyribonucleotide Biosynthesis); Nucleotide-Biosynthesis (Nucleoside and Nucleotide Biosynthesis); PRPP-PWY (superpathway of histidine, purine, and pyrimidine biosynthesis); PWY-5686 (UMP biosynthesis I); PWY-7211 (superpathway of pyrimidine deoxyribonucleotides <i>de novo</i> biosynthesis); PWY-7790 (UMP biosynthesis II); PWY-7791 (UMP biosynthesis…	AraCyc: ASPCARBTRANS-RXN|BiGG: ASPCT; ASPCTn; URA2_1|BrachyCyc: ASPCARBTRANS-RXN|KEGG: R01397|MetaCyc: ASPCARBTRANS-RXN|Name: ATCase; Carbamoyl-phosphate:L-aspartate carbamoyltransferase; L-aspartate transcarbamoylase; L-aspartate transcarbamylase; aspartate carbamoyltransferase; aspartate carbamoyltransferase catalytic chain; aspartate carbamyltransferase; aspartate transcarbamoylase; aspartate …	PROTEIN_ASSOCIATION:(XP_030504609.1 or XP_030504607.1 or XP_030504608.1 or XP_030504606.1 or XP_030498926.1)	2.1.3.2		R01397
R_rxn01019_d0	Carbamoyl_phosphate_L_ornithine_carbamoyltransferase_d0	cpd00064[d0] + cpd00146[d0] <=> cpd00009[d0] + cpd00067[d0] + cpd00274[d0]	( XP_030510621.1 or XP_030510622.1 )	-1000	1000	0	MetaCyc: ARG+POLYAMINE-SYN (superpathway of arginine and polyamine biosynthesis); ARGDEGRAD-PWY (L-arginine degradation V (arginine deiminase pathway)); ARGININE-DEG (L-arginine Degradation); ARGININE-SYN (L-arginine Biosynthesis); ARGORNPROST-PWY (L-arginine degradation (Stickland reaction)); ARGSYN-PWY (L-arginine biosynthesis I (via L-ornithine)); ARGSYNBSUB-PWY (L-arginine biosynthesis II (ac…	AraCyc: ORNCARBAMTRANSFER-RXN; RXN-13482|BrachyCyc: ORNCARBAMTRANSFER-RXN|ChlamyCyc: ORNCARBAMTRANSFER-RXN|KEGG: R01398|MetaCyc: ORNCARBAMTRANSFER-RXN; RXN-13482|Name: Carbamoyl-phosphate:L-ornithine carbamoyltransferase; L-ornithine carbamoyltransferase; L-ornithine carbamyltransferase; L-ornithine transcarbamylase; OCBTi; OTC; carbamoyl-phosphate:L-ornithine carbamoyltransferase; carbamylphosph…	PROTEIN_ASSOCIATION:(XP_030510621.1 or XP_030510622.1)	2.1.3.3	K00611	R01398	Amino acid metabolism	Arginine and proline metabolism	M00844 Arginine biosynthesis, ornithine => arginine (3) (complete 3/3)
R_rxn01021_c0	Methylthioadenosine_methylthioribohydrolase_c0	cpd00001[c0] + cpd00147[c0] <=> cpd00128[c0] + cpd01981[c0]	XP_030487400.1	-1000	1000	0	MetaCyc: Amino-Acid-Biosynthesis (Amino Acid Biosynthesis); Degradation (Degradation/Utilization/Assimilation); IND-AMINO-ACID-SYN (Proteinogenic Amino Acid Biosynthesis); METHIONINE-SYN (L-methionine Biosynthesis); Methionine-Salvage (L-methionine Salvage); Methylthioadenosine-Degradation (<i>S</i>-methyl-5'-thioadenosine Degradation); NUCLEO-DEG (Nucleoside and Nucleotide Degradation); PWY-6754…	AraCyc: METHYLTHIOADENOSINE-NUCLEOSIDASE-RXN|BiGG: MTAN|BrachyCyc: METHYLTHIOADENOSINE-NUCLEOSIDASE-RXN|KEGG: R01401|MetaCyc: METHYLTHIOADENOSINE-NUCLEOSIDASE-RXN|Name: 5'-methylthioadenosine nucleosidase; MTA nucleosidase; MeSAdo nucleosidase; Methylthioadenosine methylthioribohydrolase; S-methyl-5'-thioadenosine adeninehyrolase; methylthioadenosine methylthioribohydrolase; methylthioadenosine n…	PROTEIN_ASSOCIATION:XP_030487400.1	3.2.2.16|3.2.2.9		R01401	Amino acid metabolism	Cysteine and methionine metabolism	M00034 Methionine salvage pathway (12) (complete 8/8)
R_rxn01021_d0	Methylthioadenosine methylthioribohydrolase_d0	1 cpd00001[d0] + 1 cpd00147[d0] <=> 1 cpd00128[d0] + 1 cpd01981[d0]		-1000	1000	0	KEGG: rn00270 (Cysteine and methionine metabolism)	AraCyc: METHYLTHIOADENOSINE-NUCLEOSIDASE-RXN|BiGG: MTAN|BrachyCyc: METHYLTHIOADENOSINE-NUCLEOSIDASE-RXN|KEGG: R01401|MetaCyc: METHYLTHIOADENOSINE-NUCLEOSIDASE-RXN|Name: 5'-methylthioadenosine nucleosidase; MTA nucleosidase; MeSAdo nucleosidase; Methylthioadenosine methylthioribohydrolase; S-methyl-5'-thioadenosine adeninehyrolase; methylthioadenosine methylthioribohydrolase; methylthioadenosine n…	null	3.2.2.16|3.2.2.9	K01243	R01401	Amino acid metabolism	Cysteine and methionine metabolism	M00034 Methionine salvage pathway (12) (complete 8/8)
R_rxn01069_d0	O_phospho_L_homoserine_phosphate_lyase_adding_waterL_threonine_forming_d0	cpd00001[d0] + cpd00809[d0] <=> cpd00009[d0] + cpd00161[d0]	( XP_030489428.1 or XP_030488150.1 )	-1000	1000	0	MetaCyc: Amino-Acid-Biosynthesis (Amino Acid Biosynthesis); HOMOSER-THRESYN-PWY (L-threonine biosynthesis); IND-AMINO-ACID-SYN (Proteinogenic Amino Acid Biosynthesis); ISOLEUCINE-SYN (L-isoleucine Biosynthesis); P4-PWY (superpathway of L-lysine, L-threonine and L-methionine biosynthesis I); PWY-3001 (superpathway of L-isoleucine biosynthesis I); PWY-724 (superpathway of L-lysine, L-threonine and …	AraCyc: THRESYN-RXN|BiGG: THR4_1; THRS|BrachyCyc: THRESYN-RXN|KEGG: R01466|MetaCyc: THRESYN-RXN|Name: O-Phospho-L-homoserine phospho-lyase (adding water); O-phospho-L-homoserine phosphate-lyase (adding water, L-threonine-forming); O-phospho-L-homoserine phosphate-lyase (adding water;L-threonine-forming); O-phospho-L-homoserine phospho-lyase (adding water); threonine synthase; threonine synthetase…	PROTEIN_ASSOCIATION:(XP_030489428.1 or XP_030488150.1)	4.2.3.1|4.2.99.2		R01466
R_rxn01100_c0	ATP_3_phospho_D_glycerate_1_phosphotransferase_c0	cpd00002[c0] + cpd00169[c0] <=> cpd00008[c0] + cpd00203[c0]	( XP_030496880.1 or XP_030507228.1 or XP_030482106.1 or XP_030496881.1 or XP_030507229.1 or XP_030496264.1 )	-1000	1000	0	MetaCyc: ANAEROFRUCAT-PWY (homolactic fermentation); ANAGLYCOLYSIS-PWY (glycolysis III (from glucose)); Acetate-Formation (Fermentation to Acetate); Alcohol-Biosynthesis (Fermentation to Alcohols); Autotrophic-CO2-Fixation (Autotrophic CO<sub>2</sub> Fixation); C1-COMPOUNDS (C1 Compound Utilization and Assimilation); CALVIN-PWY (Calvin-Benson-Bassham cycle); CARBO-BIOSYNTHESIS (Sugar Biosynthesis…	AraCyc: PHOSGLYPHOS-RXN|BiGG: PGK; PGK1|BrachyCyc: PHOSGLYPHOS-RXN|KEGG: R01512|MetaCyc: PHOSGLYPHOS-RXN|Name: 3-PGK; 3-phosphoglycerate kinase; 3-phosphoglycerate phosphokinase; 3-phosphoglyceric acid kinase; 3-phosphoglyceric acid phosphokinase; 3-phosphoglyceric kinase; ATP-3-phospho-D-glycerate-1-phosphotransferase; ATP:3-phospho-D-glycerate 1-phosphotransferase; ATP:D-3-phosphoglycerate 1-ph…	PROTEIN_ASSOCIATION:(XP_030496880.1 or XP_030507228.1 or XP_030482106.1 or XP_030496881.1 or XP_030507229.1 or XP_030496264.1)	2.7.2.3	K00927	R01512	Carbohydrate metabolism	Central carbohydrate metabolism	M00001 Glycolysis (Embden-Meyerhof pathway), glucose => pyruvate (12) (complete 9/9)
R_rxn01100_d0	ATP_3_phospho_D_glycerate_1_phosphotransferase_d0	cpd00169[d0] + cpd00002[d0] <=> cpd00008[d0] + cpd00203[d0]	( XP_030507229.1 or XP_030482106.1 or XP_030507228.1 or XP_030496881.1 or XP_030496880.1 or XP_030496264.1 )	-1000	1000	0	MetaCyc: ANAEROFRUCAT-PWY (homolactic fermentation); ANAGLYCOLYSIS-PWY (glycolysis III (from glucose)); Acetate-Formation (Fermentation to Acetate); Alcohol-Biosynthesis (Fermentation to Alcohols); Autotrophic-CO2-Fixation (Autotrophic CO<sub>2</sub> Fixation); C1-COMPOUNDS (C1 Compound Utilization and Assimilation); CALVIN-PWY (Calvin-Benson-Bassham cycle); CARBO-BIOSYNTHESIS (Sugar Biosynthesis…	AraCyc: PHOSGLYPHOS-RXN|BiGG: PGK; PGK1|BrachyCyc: PHOSGLYPHOS-RXN|KEGG: R01512|MetaCyc: PHOSGLYPHOS-RXN|Name: 3-PGK; 3-phosphoglycerate kinase; 3-phosphoglycerate phosphokinase; 3-phosphoglyceric acid kinase; 3-phosphoglyceric acid phosphokinase; 3-phosphoglyceric kinase; ATP-3-phospho-D-glycerate-1-phosphotransferase; ATP:3-phospho-D-glycerate 1-phosphotransferase; ATP:D-3-phosphoglycerate 1-ph…	PROTEIN_ASSOCIATION:(XP_030507229.1 or XP_030482106.1 or XP_030507228.1 or XP_030496881.1 or XP_030496880.1 or XP_030496264.1)	2.7.2.3		R01512
R_rxn01101_d0	3_Phospho_D_glycerate_NAD_plus__2_oxidoreductase_d0	cpd00169[d0] + cpd00003[d0] <=> cpd00067[d0] + cpd00004[d0] + cpd02069[d0]	( XP_030486307.1 or XP_030486339.1 or XP_030489715.1 or XP_030496779.1 )	-1000	1000	0	MetaCyc: Amino-Acid-Biosynthesis (Amino Acid Biosynthesis); CYSTEINE-SYN (L-cysteine Biosynthesis); Degradation (Degradation/Utilization/Assimilation); IND-AMINO-ACID-SYN (Proteinogenic Amino Acid Biosynthesis); Noncarbon-Nutrients (Inorganic Nutrient Metabolism); PWY-8010 (L-cysteine biosynthesis IX (Trichomonas vaginalis)); SER-GLYSYN-PWY (superpathway of L-serine and glycine biosynthesis I); S…	AraCyc: PGLYCDEHYDROG-RXN|BiGG: PGCD; PGCDr; SER3; SER33|BrachyCyc: PGLYCDEHYDROG-RXN|KEGG: R01513|MetaCyc: PGLYCDEHYDROG-RXN|Name: 3-Phospho-D-glycerate:NAD+ 2-oxidoreductase; 3-Phosphoglycerate:NAD+ 2-oxidoreductase; 3-phospho-D-glycerate:NAD+ 2-oxidoreductase; 3-phosphoglycerate dehydrogenase; 3-phosphoglycerate:NAD+ 2-oxidoreductase; 3-phosphoglyceric acid dehydrogenase; 3PHP reductase; D- an…	PROTEIN_ASSOCIATION:(XP_030486307.1 or XP_030486339.1 or XP_030489715.1 or XP_030496779.1)	1.1.1.95		R01513
R_rxn01102_d0	ATP_R_glycerate_3_phosphotransferase_d0	cpd00002[d0] + cpd00223[d0] -> cpd00067[d0] + cpd00169[d0] + cpd00008[d0]	( XP_030488448.1 or XP_030488447.1 or XP_030487178.1 )	0	1000	0	MetaCyc: Energy-Metabolism (Generation of Precursor Metabolite and Energy); PWY-181 (photorespiration); Photosynthesis ()|KEGG: rn00260 (Glycine, serine and threonine metabolism); rn00561 (Glycerolipid metabolism); rn00630 (Glyoxylate and dicarboxylate metabolism); rn01110 (Biosynthesis of secondary metabolites)	AraCyc: GLY3KIN-RXN|BiGG: GLYCK|BrachyCyc: GLY3KIN-RXN|KEGG: R01514|MetaCyc: GLY3KIN-RXN|Name: ATP:(R)-glycerate 3-phosphotransferase; ATP:D-glycerate 2-phosphotransferase; D-glycerate 3-kinase; D-glycerate kinase; D-glyceric acid kinase; GK; glycerate kinase; glycerate kinase (phosphorylating); glycerate-3-kinase	PROTEIN_ASSOCIATION:(XP_030488448.1 or XP_030488447.1 or XP_030487178.1)	2.7.1.31		R01514
R_rxn01106_c0	2_Phospho_D_glycerate_2_3_phosphomutase_c0	cpd00482[c0] <=> cpd00169[c0]	(( XP_030494130.1 or XP_030484028.1 or XP_030484027.1 or XP_030480695.1 or XP_030500365.1 or XP_030484029.1 or XP_030500360.1 ) or ( XP_030484028.1 or XP_030484027.1 or XP_030494130.1 or XP_030500360.1 or XP_030500365.1 or XP_030480695.1 or XP_030484029.1 ))	-1000	1001	0	MetaCyc: ANAEROFRUCAT-PWY (homolactic fermentation); ANAGLYCOLYSIS-PWY (glycolysis III (from glucose)); Acetate-Formation (Fermentation to Acetate); Alcohol-Biosynthesis (Fermentation to Alcohols); C1-COMPOUNDS (C1 Compound Utilization and Assimilation); CARBO-BIOSYNTHESIS (Sugar Biosynthesis); CARBOXYLATES-DEG (Carboxylate Degradation); Carbohydrates-Biosynthesis (Carbohydrate Biosynthesis); Car…	AraCyc: 3PGAREARR-RXN|BiGG: GPM1_2; GPM2; GPM3; PGM|BrachyCyc: 3PGAREARR-RXN|KEGG: R01518|MetaCyc: 3PGAREARR-RXN; RXN-15513|Name: 2-Phospho-D-glycerate 2,3-phosphomutase; D-phosphoglycerate 2,3-phosphomutase; GriP mutase; MPGM; PGA mutase; PGAM; PGAM-d; PGAM-i; bisphosphoglyceromutase; diphosphoglycerate mutase; diphosphoglycomutase; glycerate phosphomutase (diphosphoglycerate cofactor); monophos…	PROTEIN_ASSOCIATION:((XP_030494130.1 or XP_030484028.1 or XP_030484027.1 or XP_030480695.1 or XP_030500365.1 or XP_030484029.1 or XP_030500360.1) or (XP_030484028.1 or XP_030484027.1 or XP_030494130.1 or XP_030500360.1 or XP_030500365.1 or XP_030480695.1 or XP_030484029.1))	5.4.2.1|5.4.2.11|5.4.2.12	K01834	R01518	Carbohydrate metabolism	Central carbohydrate metabolism	M00001 Glycolysis (Embden-Meyerhof pathway), glucose => pyruvate (12) (complete 9/9)
R_rxn01106_d0	2_Phospho_D_glycerate_2_3_phosphomutase_d0	cpd00482[d0] <=> cpd00169[d0]	( XP_030485328.1 or XP_030500364.1 )	-1000	1001	0	MetaCyc: ANAEROFRUCAT-PWY (homolactic fermentation); ANAGLYCOLYSIS-PWY (glycolysis III (from glucose)); Acetate-Formation (Fermentation to Acetate); Alcohol-Biosynthesis (Fermentation to Alcohols); C1-COMPOUNDS (C1 Compound Utilization and Assimilation); CARBO-BIOSYNTHESIS (Sugar Biosynthesis); CARBOXYLATES-DEG (Carboxylate Degradation); Carbohydrates-Biosynthesis (Carbohydrate Biosynthesis); Car…	AraCyc: 3PGAREARR-RXN|BiGG: GPM1_2; GPM2; GPM3; PGM|BrachyCyc: 3PGAREARR-RXN|KEGG: R01518|MetaCyc: 3PGAREARR-RXN; RXN-15513|Name: 2-Phospho-D-glycerate 2,3-phosphomutase; D-phosphoglycerate 2,3-phosphomutase; GriP mutase; MPGM; PGA mutase; PGAM; PGAM-d; PGAM-i; bisphosphoglyceromutase; diphosphoglycerate mutase; diphosphoglycomutase; glycerate phosphomutase (diphosphoglycerate cofactor); monophos…	PROTEIN_ASSOCIATION:(XP_030485328.1 or XP_030500364.1)	5.4.2.1|5.4.2.11|5.4.2.12		R01518
R_rxn01111_d0	ATP_D_ribulose_5_phosphate_1_phosphotransferase_d0	cpd00002[d0] + cpd00171[d0] -> cpd00067[d0] + cpd00871[d0] + cpd00008[d0]	( XP_030500991.1 or XP_030500810.1 or XP_030484609.1 )	0	1000	0	MetaCyc: Alcohol-Biosynthesis (Fermentation to Alcohols); Autotrophic-CO2-Fixation (Autotrophic CO<sub>2</sub> Fixation); C1-COMPOUNDS (C1 Compound Utilization and Assimilation); CALVIN-PWY (Calvin-Benson-Bassham cycle); CARBO-BIOSYNTHESIS (Sugar Biosynthesis); CO2-Fixation (CO<sub>2</sub> Fixation); Carbohydrates-Biosynthesis (Carbohydrate Biosynthesis); Degradation (Degradation/Utilization/Assi…	AraCyc: PHOSPHORIBULOKINASE-RXN|BiGG: PRKIN|BrachyCyc: PHOSPHORIBULOKINASE-RXN|KEGG: R01523|MetaCyc: PHOSPHORIBULOKINASE-RXN|Name: 5-phosphoribulose kinase; ATP:D-ribulose-5-phosphate 1-phosphotransferase; PKK; PRK; PRuK; Phosph or ibulokinase; phosphopentokinase; phosphoribulokinase; phosphoribulokinase (phosphorylating); ribulose phosphate kinase; ribulose-5-phosphate kinase	PROTEIN_ASSOCIATION:(XP_030500991.1 or XP_030500810.1 or XP_030484609.1)	2.7.1.19		R01523
R_rxn01115_c0	6_phospho_D_gluconate_NADP_plus__2_oxidoreductase_decarboxylating_c0	cpd00006[c0] + cpd00284[c0] -> cpd00005[c0] + cpd00011[c0] + cpd00171[c0]	( XP_030484850.1 or XP_030500751.1 or XP_030506983.1 )	0	1000	0	MetaCyc: Alcohol-Biosynthesis (Fermentation to Alcohols); Carbohydrates-Degradation (Carbohydrate Degradation); Degradation (Degradation/Utilization/Assimilation); Energy-Metabolism (Generation of Precursor Metabolite and Energy); Fermentation (); Fermentation-to-Acids (Fermentation to Short-Chain Fatty Acids); Fermentation-to-Lactate (Fermentation to Lactate); OXIDATIVEPENT-PWY (pentose phosphat…	AraCyc: 6PGLUCONDEHYDROG-RXN; RXN-9952|BiGG: GND; GND1; GND2; PGDH; PGDHr|BrachyCyc: 6PGLUCONDEHYDROG-RXN; RXN-9952|KEGG: R01528|MetaCyc: 6PGLUCONDEHYDROG-RXN; RXN-9952|Name: 6-Phospho-D-gluconate:NADP+ 2-oxidoreductase (decarboxylating); 6-phospho-D-gluconate dehydrogenase; 6-phospho-D-gluconate:NADP+ 2-oxidoreductase (decarboxylating); 6-phosphogluconate dehydrogenase; 6-phosphogluconate dehydr…	PROTEIN_ASSOCIATION:(XP_030484850.1 or XP_030500751.1 or XP_030506983.1)	1.1.1.351|1.1.1.44	K00033	R01528	Carbohydrate metabolism	Central carbohydrate metabolism	M00004 Pentose phosphate pathway (Pentose phosphate cycle) (8) (complete 7/7)
R_rxn01115_d0	6_phospho_D_gluconate_NADP_plus__2_oxidoreductase_decarboxylating_d0	cpd00006[d0] + cpd00284[d0] -> cpd00011[d0] + cpd00005[d0] + cpd00171[d0]	( XP_030506983.1 or XP_030484850.1 or XP_030500751.1 )	0	1000	0	MetaCyc: Alcohol-Biosynthesis (Fermentation to Alcohols); Carbohydrates-Degradation (Carbohydrate Degradation); Degradation (Degradation/Utilization/Assimilation); Energy-Metabolism (Generation of Precursor Metabolite and Energy); Fermentation (); Fermentation-to-Acids (Fermentation to Short-Chain Fatty Acids); Fermentation-to-Lactate (Fermentation to Lactate); OXIDATIVEPENT-PWY (pentose phosphat…	AraCyc: 6PGLUCONDEHYDROG-RXN; RXN-9952|BiGG: GND; GND1; GND2; PGDH; PGDHr|BrachyCyc: 6PGLUCONDEHYDROG-RXN; RXN-9952|KEGG: R01528|MetaCyc: 6PGLUCONDEHYDROG-RXN; RXN-9952|Name: 6-Phospho-D-gluconate:NADP+ 2-oxidoreductase (decarboxylating); 6-phospho-D-gluconate dehydrogenase; 6-phospho-D-gluconate:NADP+ 2-oxidoreductase (decarboxylating); 6-phosphogluconate dehydrogenase; 6-phosphogluconate dehydr…	PROTEIN_ASSOCIATION:(XP_030506983.1 or XP_030484850.1 or XP_030500751.1)	1.1.1.351|1.1.1.44		R01528
R_rxn01115_m0	6_phospho_D_gluconate_NADP_plus__2_oxidoreductase_decarboxylating_m0	cpd00006[m0] + cpd00284[m0] -> cpd00011[m0] + cpd00005[m0] + cpd00171[m0]	( XP_030484850.1 or XP_030500751.1 or XP_030506983.1 )	0	1000	0	MetaCyc: Alcohol-Biosynthesis (Fermentation to Alcohols); Carbohydrates-Degradation (Carbohydrate Degradation); Degradation (Degradation/Utilization/Assimilation); Energy-Metabolism (Generation of Precursor Metabolite and Energy); Fermentation (); Fermentation-to-Acids (Fermentation to Short-Chain Fatty Acids); Fermentation-to-Lactate (Fermentation to Lactate); OXIDATIVEPENT-PWY (pentose phosphat…	AraCyc: 6PGLUCONDEHYDROG-RXN; RXN-9952|BiGG: GND; GND1; GND2; PGDH; PGDHr|BrachyCyc: 6PGLUCONDEHYDROG-RXN; RXN-9952|KEGG: R01528|MetaCyc: 6PGLUCONDEHYDROG-RXN; RXN-9952|Name: 6-Phospho-D-gluconate:NADP+ 2-oxidoreductase (decarboxylating); 6-phospho-D-gluconate dehydrogenase; 6-phospho-D-gluconate:NADP+ 2-oxidoreductase (decarboxylating); 6-phosphogluconate dehydrogenase; 6-phosphogluconate dehydr…	PROTEIN_ASSOCIATION:(XP_030484850.1 or XP_030500751.1 or XP_030506983.1)	1.1.1.351|1.1.1.44		R01528
R_rxn01116_c0	D-Ribulose-5-phosphate 3-epimerase_c0	1 cpd00171[c0] <=> 1 cpd00198[c0]	Unknown	-1000	1000	0	MetaCyc: Acetate-Formation (Fermentation to Acetate); Alcohol-Biosynthesis (Fermentation to Alcohols); Autotrophic-CO2-Fixation (Autotrophic CO<sub>2</sub> Fixation); C1-COMPOUNDS (C1 Compound Utilization and Assimilation); CALVIN-PWY (Calvin-Benson-Bassham cycle); CARBO-BIOSYNTHESIS (Sugar Biosynthesis); CARBOXYLATES-DEG (Carboxylate Degradation); CO2-Fixation (CO<sub>2</sub> Fixation); Carbohyd…	AraCyc: RIBULP3EPIM-RXN|BiGG: RPE; RPE1|BrachyCyc: RIBULP3EPIM-RXN|KEGG: R01529|MetaCyc: RIBULP3EPIM-RXN|Name: D-Ribulose-5-phosphate 3-epimerase; D-ribulose 5-phosphate epimerase; D-ribulose phosphate-3-epimerase; D-ribulose-5-P 3-epimerase; D-ribulose-5-phosphate 3-epimerase; D-ribulose-5-phosphate epimerase; D-xylulose-5-phosphate 3-epimerase; Erythrose-4-phosphate epimerase; Pentose-5-phospha…		5.1.3.1	K01783	R01529	Carbohydrate metabolism	Central carbohydrate metabolism	M00004 Pentose phosphate pathway (Pentose phosphate cycle) (8) (complete 7/7)
R_rxn01116_d0	D_Ribulose_5_phosphate_3_epimerase_d0	cpd00171[d0] <=> cpd00198[d0]	( XP_030503394.1 or XP_030494026.1 or XP_030494025.1 or XP_030501505.1 or XP_030484885.1 )	-1000	1000	0	MetaCyc: Acetate-Formation (Fermentation to Acetate); Alcohol-Biosynthesis (Fermentation to Alcohols); Autotrophic-CO2-Fixation (Autotrophic CO<sub>2</sub> Fixation); C1-COMPOUNDS (C1 Compound Utilization and Assimilation); CALVIN-PWY (Calvin-Benson-Bassham cycle); CARBO-BIOSYNTHESIS (Sugar Biosynthesis); CARBOXYLATES-DEG (Carboxylate Degradation); CO2-Fixation (CO<sub>2</sub> Fixation); Carbohyd…	AraCyc: RIBULP3EPIM-RXN|BiGG: RPE; RPE1|BrachyCyc: RIBULP3EPIM-RXN|KEGG: R01529|MetaCyc: RIBULP3EPIM-RXN|Name: D-Ribulose-5-phosphate 3-epimerase; D-ribulose 5-phosphate epimerase; D-ribulose phosphate-3-epimerase; D-ribulose-5-P 3-epimerase; D-ribulose-5-phosphate 3-epimerase; D-ribulose-5-phosphate epimerase; D-xylulose-5-phosphate 3-epimerase; Erythrose-4-phosphate epimerase; Pentose-5-phospha…	PROTEIN_ASSOCIATION:(XP_030503394.1 or XP_030494026.1 or XP_030494025.1 or XP_030501505.1 or XP_030484885.1)	5.1.3.1		R01529
R_rxn01169_m0	ATP_beta_D_glucose_6_phosphotransferase_m0	cpd00002[m0] + cpd00190[m0] -> cpd00067[m0] + cpd00008[m0] + cpd00863[m0]	( XP_030505647.1 or XP_030491414.1 or XP_030489128.1 or XP_030485298.1 or XP_030491413.1 or XP_030477935.1 )	0	1000	0	MetaCyc: ANAEROFRUCAT-PWY (homolactic fermentation); ANAGLYCOLYSIS-PWY (glycolysis III (from glucose)); Acetate-Formation (Fermentation to Acetate); Alcohol-Biosynthesis (Fermentation to Alcohols); CARBO-BIOSYNTHESIS (Sugar Biosynthesis); CARBOXYLATES-DEG (Carboxylate Degradation); Carbohydrates-Biosynthesis (Carbohydrate Biosynthesis); Carbohydrates-Degradation (Carbohydrate Degradation); Degrad…	AraCyc: GLUCOKIN-RXN; R81-RXN|BiGG: GLK1_3|BrachyCyc: GLUCOKIN-RXN|KEGG: R01600|MetaCyc: GLUCOKIN-RXN|Name: ATP:D-glucose 6-phosphotransferase; ATP:beta-D-glucose 6-phosphotransferase; Glucokinase; Glucokinase GLK1; glucokinase (phosphorylating)	PROTEIN_ASSOCIATION:(XP_030505647.1 or XP_030491414.1 or XP_030489128.1 or XP_030485298.1 or XP_030491413.1 or XP_030477935.1)	2.7.1.1|2.7.1.2		R01600
R_rxn01179_c0	Malonyl_CoA_4_Coumaroyl_CoA_malonyltransferasecyclizing_c0	3 cpd00067[c0] + 3 cpd00070[c0] + cpd00192[c0] -> 4 cpd00010[c0] + 3 cpd00011[c0] + cpd03969[c0]	( XP_030478245.1 or XP_030509500.1 or XP_030509686.1 or XP_030482489.1 or XP_030482488.1 or XP_030494674.1 or XP_030494936.1 or XP_030484186.1 or XP_030497599.1 or XP_030509458.1 )	0	1000	0	MetaCyc: FLAVONOID-SYN (Flavonoid Biosynthesis); PHENYLPROPANOID-SYN (Phenylpropanoid Derivative Biosynthesis); POLYKETIDE-SYN (Polyketide Biosynthesis); PRENYLFLAVONOID-SYN (Prenylflavonoid Biosynthesis); PWY-5135 (xanthohumol biosynthesis); PWY-6316 (aromatic polyketides biosynthesis); PWY-6787 (flavonoid biosynthesis (in equisetum)); PWY-7397 (naringenin biosynthesis (engineered)); PWY-7897 (f…	AraCyc: NARINGENIN-CHALCONE-SYNTHASE-RXN|BrachyCyc: NARINGENIN-CHALCONE-SYNTHASE-RXN|ChlamyCyc: NARINGENIN-CHALCONE-SYNTHASE-RXN|KEGG: R01613|MetaCyc: NARINGENIN-CHALCONE-SYNTHASE-RXN|Name: 6'-deoxychalcone synthase; CHS; DOCS; Malonyl-CoA:4-Coumaroyl-CoA malonyltransferase(cyclizing); chalcone synthase; chalcone synthetase; flavanone synthase; malonyl-CoA:4-coumaroyl-CoA malonyltransferase (cycl…	PROTEIN_ASSOCIATION:(XP_030478245.1 or XP_030509500.1 or XP_030509686.1 or XP_030482489.1 or XP_030482488.1 or XP_030494674.1 or XP_030494936.1 or XP_030484186.1 or XP_030497599.1 or XP_030509458.1)	2.3.1.74		R01613	Biosynthesis of other secondary metabolites	Biosynthesis of phytochemical compounds	M00137 Flavanone biosynthesis, phenylalanine => naringenin (5) (complete 5/5)
R_rxn01179_n0	Malonyl_CoA_4_Coumaroyl_CoA_malonyltransferasecyclizing_n0	3 cpd00067[n0] + 3 cpd00070[n0] + cpd00192[n0] -> 3 cpd00011[n0] + 4 cpd00010[n0] + cpd03969[n0]	( XP_030509500.1 or XP_030478245.1 or XP_030509458.1 or XP_030497599.1 or XP_030494936.1 or XP_030494674.1 or XP_030484186.1 or XP_030509686.1 or XP_030482488.1 or XP_030482489.1 )	0	1000	0	MetaCyc: FLAVONOID-SYN (Flavonoid Biosynthesis); PHENYLPROPANOID-SYN (Phenylpropanoid Derivative Biosynthesis); POLYKETIDE-SYN (Polyketide Biosynthesis); PRENYLFLAVONOID-SYN (Prenylflavonoid Biosynthesis); PWY-5135 (xanthohumol biosynthesis); PWY-6316 (aromatic polyketides biosynthesis); PWY-6787 (flavonoid biosynthesis (in equisetum)); PWY-7397 (naringenin biosynthesis (engineered)); PWY-7897 (f…	AraCyc: NARINGENIN-CHALCONE-SYNTHASE-RXN|BrachyCyc: NARINGENIN-CHALCONE-SYNTHASE-RXN|ChlamyCyc: NARINGENIN-CHALCONE-SYNTHASE-RXN|KEGG: R01613|MetaCyc: NARINGENIN-CHALCONE-SYNTHASE-RXN|Name: 6'-deoxychalcone synthase; CHS; DOCS; Malonyl-CoA:4-Coumaroyl-CoA malonyltransferase(cyclizing); chalcone synthase; chalcone synthetase; flavanone synthase; malonyl-CoA:4-coumaroyl-CoA malonyltransferase (cycl…	PROTEIN_ASSOCIATION:(XP_030509500.1 or XP_030478245.1 or XP_030509458.1 or XP_030497599.1 or XP_030494936.1 or XP_030494674.1 or XP_030484186.1 or XP_030509686.1 or XP_030482488.1 or XP_030482489.1)	2.3.1.74		R01613
R_rxn01179_r0	Malonyl_CoA_4_Coumaroyl_CoA_malonyltransferasecyclizing_r0	3 cpd00067[r0] + 3 cpd00070[r0] + cpd00192[r0] -> 4 cpd00010[r0] + 3 cpd00011[r0] + cpd03969[r0]	( XP_030509500.1 or XP_030478245.1 or XP_030509458.1 or XP_030497599.1 or XP_030484186.1 or XP_030494936.1 or XP_030494674.1 or XP_030482488.1 or XP_030482489.1 or XP_030509686.1 )	0	1000	0	MetaCyc: FLAVONOID-SYN (Flavonoid Biosynthesis); PHENYLPROPANOID-SYN (Phenylpropanoid Derivative Biosynthesis); POLYKETIDE-SYN (Polyketide Biosynthesis); PRENYLFLAVONOID-SYN (Prenylflavonoid Biosynthesis); PWY-5135 (xanthohumol biosynthesis); PWY-6316 (aromatic polyketides biosynthesis); PWY-6787 (flavonoid biosynthesis (in equisetum)); PWY-7397 (naringenin biosynthesis (engineered)); PWY-7897 (f…	AraCyc: NARINGENIN-CHALCONE-SYNTHASE-RXN|BrachyCyc: NARINGENIN-CHALCONE-SYNTHASE-RXN|ChlamyCyc: NARINGENIN-CHALCONE-SYNTHASE-RXN|KEGG: R01613|MetaCyc: NARINGENIN-CHALCONE-SYNTHASE-RXN|Name: 6'-deoxychalcone synthase; CHS; DOCS; Malonyl-CoA:4-Coumaroyl-CoA malonyltransferase(cyclizing); chalcone synthase; chalcone synthetase; flavanone synthase; malonyl-CoA:4-coumaroyl-CoA malonyltransferase (cycl…	PROTEIN_ASSOCIATION:(XP_030509500.1 or XP_030478245.1 or XP_030509458.1 or XP_030497599.1 or XP_030484186.1 or XP_030494936.1 or XP_030494674.1 or XP_030482488.1 or XP_030482489.1 or XP_030509686.1)	2.3.1.74		R01613
R_rxn01181_c0	4_Hydroxycinnamyl_aldehyde_NADP_plus__oxidoreductase_CoA_hydroxycinnamoylating_c0	cpd00067[c0] + cpd00005[c0] + cpd00192[c0] <=> cpd00006[c0] + cpd00010[c0] + cpd03332[c0]	( XP_030491884.1 or XP_030506213.1 or XP_030485843.1 or XP_030510333.1 or XP_030492829.1 or XP_030510334.1 or XP_030492830.1 )	-1000	1000	0	MetaCyc: Cell-Structure-Biosynthesis (Cell Structure Biosynthesis); LIGNIN-SYN (Lignin Biosynthesis); PHENYLPROPANOID-SYN (Phenylpropanoid Derivative Biosynthesis); PLANT-CELL-STRUCTURE (Plant Cell Structures); PWY-361 (phenylpropanoid biosynthesis); SECONDARY-CELL-WALL (Secondary Cell Wall); SECONDARY-METABOLITE-BIOSYNTHESIS (Secondary Metabolite Biosynthesis)|KEGG: rn00940 (Phenylpropanoid bios…	AraCyc: RXN-1101|BrachyCyc: RXN-1101|CornCyc: RXN-1101|KEGG: R01615|MetaCyc: RXN-1101|Name: 4-Hydroxycinnamyl aldehyde:NADP+ oxidoreductase; 4-Hydroxycinnamyl aldehyde:NADP+ oxidoreductase (CoA-cinnamoylating); 4-Hydroxycinnamyl aldehyde:NADP+ oxidoreductase (CoA-hydroxycinnamoylating)	PROTEIN_ASSOCIATION:(XP_030491884.1 or XP_030506213.1 or XP_030485843.1 or XP_030510333.1 or XP_030492829.1 or XP_030510334.1 or XP_030492830.1)	1.2.1.44	K09753	R01615	Biosynthesis of other secondary metabolites	Biosynthesis of phytochemical compounds	M00039 Monolignol biosynthesis, phenylalanine/tyrosine => monolignol (11) (complete 10/10)
R_rxn01182_c0	4_Coumarate_CoA_ligase_AMP_forming_c0	cpd00002[c0] + cpd00010[c0] + cpd00604[c0] -> cpd00012[c0] + cpd00067[c0] + cpd00018[c0] + cpd00192[c0]	( XP_030500189.1 or XP_030496705.1 or XP_030494492.1 or XP_030492512.1 or XP_030482584.1 or XP_030477726.1 or XP_030502104.1 or XP_030510279.1 )	0	1000	0	MetaCyc: 4-Hydroxybenzoate-Biosynthesis (4-Hydroxybenzoate Biosynthesis); AROMATIC-COMPOUNDS-BIOSYN (Aromatic Compound Biosynthesis); AROMATIC-COMPOUNDS-DEGRADATION (Aromatic Compound Degradation); CINNAMATE-SYN (Cinnamate Biosynthesis); COUMARIN-SYN (Coumarin Biosynthesis); Cell-Structure-Biosynthesis (Cell Structure Biosynthesis); Degradation (Degradation/Utilization/Assimilation); FLAVONOID-SY…	AraCyc: 4-COUMARATE--COA-LIGASE-RXN|BiGG: 4CMCOAS; COUCOAFm|BrachyCyc: 4-COUMARATE--COA-LIGASE-RXN|KEGG: R01616|MetaCyc: 4-COUMARATE--COA-LIGASE-RXN|Name: 4-Coumarate:CoA ligase (AMP-forming); 4-coumarate--CoA ligase; 4-coumarate--coa ligase; 4-coumarate-CoA ligase; 4-coumarate:CoA ligase (AMP-forming); 4-coumarate:coenzyme A ligase; 4-coumaroyl-CoA synthetase; 4-coumaryl-CoA synthetase; 4CL; caf…	PROTEIN_ASSOCIATION:(XP_030500189.1 or XP_030496705.1 or XP_030494492.1 or XP_030492512.1 or XP_030482584.1 or XP_030477726.1 or XP_030502104.1 or XP_030510279.1)	6.2.1.12	K01904	R01616	Biosynthesis of other secondary metabolites	Biosynthesis of phytochemical compounds	M00039 Monolignol biosynthesis, phenylalanine/tyrosine => monolignol (11) (complete 10/10)
R_rxn01200_c0	Sedoheptulose-7-phosphate:D-glyceraldehyde-3-phosphate glycolaldehyde transferase_c0	1 cpd00102[c0] + 1 cpd00238[c0] <=> 1 cpd00101[c0] + 1 cpd00198[c0]	Unknown	-1000	1000	0	MetaCyc: Acetate-Formation (Fermentation to Acetate); Alcohol-Biosynthesis (Fermentation to Alcohols); Autotrophic-CO2-Fixation (Autotrophic CO<sub>2</sub> Fixation); C1-COMPOUNDS (C1 Compound Utilization and Assimilation); CALVIN-PWY (Calvin-Benson-Bassham cycle); CARBO-BIOSYNTHESIS (Sugar Biosynthesis); CARBOXYLATES-DEG (Carboxylate Degradation); CO2-Fixation (CO<sub>2</sub> Fixation); Carbohyd…	AraCyc: 1TRANSKETO-RXN|BrachyCyc: 1TRANSKETO-RXN|ChlamyCyc: 1TRANSKETO-RXN|KEGG: R01641|MetaCyc: 1TRANSKETO-RXN|Name: Sedoheptulose-7-phosphate:D-glyceraldehyde-3-phosphate; Sedoheptulose-7-phosphate:D-glyceraldehyde-3-phosphate glycolaldehyde transferase; TKT1; glycolaldehyde transferase; glycolaldehydetransferase; sedoheptulose-7-phosphate:D-glyceraldehyde-3-phosphate glycolaldehyde transferase…		2.2.1.1	K00615	R01641	Carbohydrate metabolism	Central carbohydrate metabolism	M00004 Pentose phosphate pathway (Pentose phosphate cycle) (8) (complete 7/7)
R_rxn01200_d0	Sedoheptulose_7_phosphate_D_glyceraldehyde_3_phosphate_glycolaldehyde_transferase_d0	cpd00102[d0] + cpd00238[d0] <=> cpd00101[d0] + cpd00198[d0]	( XP_030488840.1 or XP_030488839.1 or XP_030491847.1 or XP_030491846.1 or XP_030491845.1 or XP_030491848.1 or XP_030488830.1 or XP_030488832.1 or XP_030488842.1 or XP_030488841.1 )	-1000	1000	0	MetaCyc: Acetate-Formation (Fermentation to Acetate); Alcohol-Biosynthesis (Fermentation to Alcohols); Autotrophic-CO2-Fixation (Autotrophic CO<sub>2</sub> Fixation); C1-COMPOUNDS (C1 Compound Utilization and Assimilation); CALVIN-PWY (Calvin-Benson-Bassham cycle); CARBO-BIOSYNTHESIS (Sugar Biosynthesis); CARBOXYLATES-DEG (Carboxylate Degradation); CO2-Fixation (CO<sub>2</sub> Fixation); Carbohyd…	AraCyc: 1TRANSKETO-RXN|BrachyCyc: 1TRANSKETO-RXN|ChlamyCyc: 1TRANSKETO-RXN|KEGG: R01641|MetaCyc: 1TRANSKETO-RXN|Name: Sedoheptulose-7-phosphate:D-glyceraldehyde-3-phosphate; Sedoheptulose-7-phosphate:D-glyceraldehyde-3-phosphate glycolaldehyde transferase; TKT1; glycolaldehyde transferase; glycolaldehydetransferase; sedoheptulose-7-phosphate:D-glyceraldehyde-3-phosphate glycolaldehyde transferase…	PROTEIN_ASSOCIATION:(XP_030488840.1 or XP_030488839.1 or XP_030491847.1 or XP_030491846.1 or XP_030491845.1 or XP_030491848.1 or XP_030488830.1 or XP_030488832.1 or XP_030488842.1 or XP_030488841.1)	2.2.1.1		R01641
R_rxn01204_c0	4-aminobutanoate:2-oxoglutarate aminotransferase_c0	1 cpd00024[c0] + 1 cpd00281[c0] <=> 1 cpd00023[c0] + 1 cpd00199[c0]		-1000	1000	0	KEGG: rn00250 (Alanine, aspartate and glutamate metabolism); rn00650 (Butanoate metabolism)	AraCyc: GABATRANSAM-RXN|BiGG: ABTA; ABTAr; UGA1|ChlamyCyc: GABATRANSAM-RXN|KEGG: R01648|MetaCyc: GABATRANSAM-RXN|Name: 4-Aminobutanoate:2-oxoglutarate aminotransferase; 4-aminobutanoate:2-oxoglutarate aminotransferase; 4-aminobutyrate aminotransferase; 4-aminobutyrate transaminase; 4-aminobutyrate transaminase (2-oxoglutarate dependent); 4-aminobutyrate-2-ketoglutarate aminotransferase; 4-aminobu…	null	2.6.1.19	K00823	R01648	Amino acid metabolism	Other amino acid metabolism	M00027 GABA (gamma-Aminobutyrate) shunt (3) (1 block missing 2/3)
R_rxn01204_d0	4-aminobutanoate:2-oxoglutarate aminotransferase_d0	1 cpd00024[d0] + 1 cpd00281[d0] <=> 1 cpd00023[d0] + 1 cpd00199[d0]		-1000	1000	0	KEGG: rn00250 (Alanine, aspartate and glutamate metabolism); rn00650 (Butanoate metabolism)	AraCyc: GABATRANSAM-RXN|BiGG: ABTA; ABTAr; UGA1|ChlamyCyc: GABATRANSAM-RXN|KEGG: R01648|MetaCyc: GABATRANSAM-RXN|Name: 4-Aminobutanoate:2-oxoglutarate aminotransferase; 4-aminobutanoate:2-oxoglutarate aminotransferase; 4-aminobutyrate aminotransferase; 4-aminobutyrate transaminase; 4-aminobutyrate transaminase (2-oxoglutarate dependent); 4-aminobutyrate-2-ketoglutarate aminotransferase; 4-aminobu…	null	2.6.1.19	K00823	R01648	Amino acid metabolism	Other amino acid metabolism	M00027 GABA (gamma-Aminobutyrate) shunt (3) (1 block missing 2/3)
R_rxn01208_d0	R01652_d0	cpd00067[d0] + cpd02605[d0] -> cpd00011[d0] + cpd00200[d0]	Unknown	0	1000	0	MetaCyc: Amino-Acid-Biosynthesis (Amino Acid Biosynthesis); BRANCHED-CHAIN-AA-SYN-PWY (superpathway of branched chain amino acid biosynthesis); Energy-Metabolism (Generation of Precursor Metabolite and Energy); IND-AMINO-ACID-SYN (Proteinogenic Amino Acid Biosynthesis); LEUCINE-SYN (L-leucine Biosynthesis); LEUSYN-PWY (L-leucine biosynthesis); PWY-6871 (3-methylbutanol biosynthesis (engineered))|…	AraCyc: RXN-7800|BiGG: OMCDC; OMCDCm|BrachyCyc: RXN-7800|KEGG: R01652|MetaCyc: RXN-7800|Name: 2-Oxo-4-methyl-3-carboxypentanoate decarboxylation; 2-oxo-4-methyl-3-carboxypentanoate decarboxylation	PROTEIN_ASSOCIATION:Unknown	null		R01652	Amino acid metabolism	Branched-chain amino acid metabolism	M00432 Leucine biosynthesis, 2-oxoisovalerate => 2-oxoisocaproate (4) (complete 3/3)
R_rxn01211_c0	5_10_Methenyltetrahydrofolate_5_hydrolase_decyclizing_c0	cpd00001[c0] + cpd00347[c0] <=> cpd00067[c0] + cpd00201[c0]	( XP_030494686.1 or XP_030478588.1 or XP_030510942.1 or XP_030502294.1 or XP_030490086.1 or XP_030478589.1 or XP_030481949.1 )	-1000	1000	0	MetaCyc: 1CMET2-PWY (<i>N</i><sup>10</sup>-formyl-tetrahydrofolate biosynthesis); Amino-Acid-Degradation (Amino Acid Degradation); Autotrophic-CO2-Fixation (Autotrophic CO<sub>2</sub> Fixation); C1-COMPOUNDS (C1 Compound Utilization and Assimilation); CO2-Fixation (CO<sub>2</sub> Fixation); CODH-PWY (reductive acetyl coenzyme A pathway I (homoacetogenic bacteria)); Cofactor-Biosynthesis (Cofactor…	AraCyc: METHENYLTHFCYCLOHYDRO-RXN|BiGG: ADE3_3; MIS1_3; MTHFC; MTHFCm|BrachyCyc: METHENYLTHFCYCLOHYDRO-RXN|KEGG: R01655|MetaCyc: METHENYLTHFCYCLOHYDRO-RXN|Name: 5,10-Methenyltetrahydrofolate 5-hydrolase (decyclizing); 5,10-Methenyltetrahydrofolate 5-hydrolase(decyclizing); 5,10-methenyltetrahydrofolate 5-hydrolase (decyclizing); Citrovorum factor cyclodehydrase; Methenyltetrahydrofolate cyclohydr…	PROTEIN_ASSOCIATION:(XP_030494686.1 or XP_030478588.1 or XP_030510942.1 or XP_030502294.1 or XP_030490086.1 or XP_030478589.1 or XP_030481949.1)	3.5.4.9		R01655
R_rxn01211_d0	5_10_Methenyltetrahydrofolate_5_hydrolase_decyclizing_d0	cpd00001[d0] + cpd00347[d0] <=> cpd00067[d0] + cpd00201[d0]	( XP_030478588.1 or XP_030494686.1 or XP_030510942.1 or XP_030490086.1 or XP_030502294.1 or XP_030481949.1 or XP_030478589.1 )	-1000	1000	0	MetaCyc: 1CMET2-PWY (<i>N</i><sup>10</sup>-formyl-tetrahydrofolate biosynthesis); Amino-Acid-Degradation (Amino Acid Degradation); Autotrophic-CO2-Fixation (Autotrophic CO<sub>2</sub> Fixation); C1-COMPOUNDS (C1 Compound Utilization and Assimilation); CO2-Fixation (CO<sub>2</sub> Fixation); CODH-PWY (reductive acetyl coenzyme A pathway I (homoacetogenic bacteria)); Cofactor-Biosynthesis (Cofactor…	AraCyc: METHENYLTHFCYCLOHYDRO-RXN|BiGG: ADE3_3; MIS1_3; MTHFC; MTHFCm|BrachyCyc: METHENYLTHFCYCLOHYDRO-RXN|KEGG: R01655|MetaCyc: METHENYLTHFCYCLOHYDRO-RXN|Name: 5,10-Methenyltetrahydrofolate 5-hydrolase (decyclizing); 5,10-Methenyltetrahydrofolate 5-hydrolase(decyclizing); 5,10-methenyltetrahydrofolate 5-hydrolase (decyclizing); Citrovorum factor cyclodehydrase; Methenyltetrahydrofolate cyclohydr…	PROTEIN_ASSOCIATION:(XP_030478588.1 or XP_030494686.1 or XP_030510942.1 or XP_030490086.1 or XP_030502294.1 or XP_030481949.1 or XP_030478589.1)	3.5.4.9		R01655
R_rxn01211_m0	5_10_Methenyltetrahydrofolate_5_hydrolase_decyclizing_m0	cpd00001[m0] + cpd00347[m0] <=> cpd00067[m0] + cpd00201[m0]	( XP_030494686.1 or XP_030478588.1 or XP_030510942.1 or XP_030502294.1 or XP_030481949.1 or XP_030490086.1 or XP_030478589.1 )	-1000	1000	0	MetaCyc: 1CMET2-PWY (<i>N</i><sup>10</sup>-formyl-tetrahydrofolate biosynthesis); Amino-Acid-Degradation (Amino Acid Degradation); Autotrophic-CO2-Fixation (Autotrophic CO<sub>2</sub> Fixation); C1-COMPOUNDS (C1 Compound Utilization and Assimilation); CO2-Fixation (CO<sub>2</sub> Fixation); CODH-PWY (reductive acetyl coenzyme A pathway I (homoacetogenic bacteria)); Cofactor-Biosynthesis (Cofactor…	AraCyc: METHENYLTHFCYCLOHYDRO-RXN|BiGG: ADE3_3; MIS1_3; MTHFC; MTHFCm|BrachyCyc: METHENYLTHFCYCLOHYDRO-RXN|KEGG: R01655|MetaCyc: METHENYLTHFCYCLOHYDRO-RXN|Name: 5,10-Methenyltetrahydrofolate 5-hydrolase (decyclizing); 5,10-Methenyltetrahydrofolate 5-hydrolase(decyclizing); 5,10-methenyltetrahydrofolate 5-hydrolase (decyclizing); Citrovorum factor cyclodehydrase; Methenyltetrahydrofolate cyclohydr…	PROTEIN_ASSOCIATION:(XP_030494686.1 or XP_030478588.1 or XP_030510942.1 or XP_030502294.1 or XP_030481949.1 or XP_030490086.1 or XP_030478589.1)	3.5.4.9		R01655
R_rxn01213_c0	GPPSYN_RXN_c0	cpd00113[c0] + cpd00202[c0] -> cpd00012[c0] + cpd00067[c0] + cpd00283[c0]	( XP_030490999.1 or XP_030487512.1 or XP_030479616.1 or XP_030494926.1 or XP_030494925.1 or XP_030495814.1 or XP_030480953.1 or XP_030510929.1 or XP_030494924.1 or XP_030495815.1 or XP_030487448.1 )	0	1000	0	MetaCyc: ALL-CHORISMATE-PWY (superpathway of chorismate metabolism); All-Trans-Farnesyl-PP-Biosynthesis (); Antibiotic-Biosynthesis (Antibiotic Biosynthesis); Cell-Structure-Biosynthesis (Cell Structure Biosynthesis); Cell-Wall-Biosynthesis (Cell Wall Biosynthesis); Cofactor-Biosynthesis (Cofactor, Prosthetic Group, Electron Carrier, and Vitamin Biosynthesis); DITERPENOID-SYN (Diterpenoid Biosynt…	AraCyc: GPPSYN-RXN|BiGG: DMATT|BrachyCyc: GPPSYN-RXN|KEGG: R01658|MetaCyc: GPPSYN-RXN|Name: (2E,6E)-farnesyl diphosphate synthetase; DMAPP:IPP-dimethylallyltransferase; Dimethylallyl-diphosphate:isopentenyl-diphosphate; Dimethylallyl-diphosphate:isopentenyl-diphosphate dimethylallyltranstransferase; dimethylallyl-diphosphate:isopentenyl-diphosphate dimethylallyltranstransferase; dimethylallyltran…	PROTEIN_ASSOCIATION:(XP_030490999.1 or XP_030487512.1 or XP_030479616.1 or XP_030494926.1 or XP_030494925.1 or XP_030495814.1 or XP_030480953.1 or XP_030510929.1 or XP_030494924.1 or XP_030495815.1 or XP_030487448.1)	2.5.1.1		R01658
R_rxn01213_m0	GPPSYN_RXN_m0	cpd00113[m0] + cpd00202[m0] -> cpd00067[m0] + cpd00012[m0] + cpd00283[m0]	( XP_030510929.1 or XP_030480953.1 or XP_030494924.1 or XP_030495815.1 or XP_030487448.1 or XP_030490999.1 or XP_030487512.1 or XP_030494926.1 or XP_030479616.1 or XP_030495814.1 or XP_030494925.1 )	0	1000	0	MetaCyc: ALL-CHORISMATE-PWY (superpathway of chorismate metabolism); All-Trans-Farnesyl-PP-Biosynthesis (); Antibiotic-Biosynthesis (Antibiotic Biosynthesis); Cell-Structure-Biosynthesis (Cell Structure Biosynthesis); Cell-Wall-Biosynthesis (Cell Wall Biosynthesis); Cofactor-Biosynthesis (Cofactor, Prosthetic Group, Electron Carrier, and Vitamin Biosynthesis); DITERPENOID-SYN (Diterpenoid Biosynt…	AraCyc: GPPSYN-RXN|BiGG: DMATT|BrachyCyc: GPPSYN-RXN|KEGG: R01658|MetaCyc: GPPSYN-RXN|Name: (2E,6E)-farnesyl diphosphate synthetase; DMAPP:IPP-dimethylallyltransferase; Dimethylallyl-diphosphate:isopentenyl-diphosphate; Dimethylallyl-diphosphate:isopentenyl-diphosphate dimethylallyltranstransferase; dimethylallyl-diphosphate:isopentenyl-diphosphate dimethylallyltranstransferase; dimethylallyltran…	PROTEIN_ASSOCIATION:(XP_030510929.1 or XP_030480953.1 or XP_030494924.1 or XP_030495815.1 or XP_030487448.1 or XP_030490999.1 or XP_030487512.1 or XP_030494926.1 or XP_030479616.1 or XP_030495814.1 or XP_030494925.1)	2.5.1.1		R01658
R_rxn01217_c0	dCMP_aminohydrolase_c0	cpd00001[c0] + cpd00067[c0] + cpd00206[c0] -> cpd00013[c0] + cpd00299[c0]	XP_030493410.1	0	1000	0	MetaCyc: Metabolic-Clusters (Metabolic Clusters); Nucleotide-Biosynthesis (Nucleoside and Nucleotide Biosynthesis); PWY-7210 (pyrimidine deoxyribonucleotides biosynthesis from CTP); PYR-NUC-SYN (Pyrimidine Nucleotide Biosynthesis); Pyrimidine-Nucleotide-Salvage (Pyrimidine Nucleotide Salvage)|KEGG: rn00240 (Pyrimidine metabolism)	AraCyc: DCMP-DEAMINASE-RXN|BiGG: DCD1_1; DCMPDA; DCMPDA2ir|ChlamyCyc: DCMP-DEAMINASE-RXN|KEGG: R01663|MetaCyc: DCMP-DEAMINASE-RXN|Name: Deoxycytidylate deaminase; dCMP aminohydrolase; dCMP deaminase; deoxy-CMP-deaminase; deoxycytidine monophosphate deaminase; deoxycytidine-5'-monophosphate aminohydrolase; deoxycytidine-5'-phosphate deaminase; deoxycytidylate aminohydrolase; deoxycytidylate deamin…	PROTEIN_ASSOCIATION:XP_030493410.1	3.5.4.12		R01663
R_rxn01249_c0	Pyridoxine_NADP_plus__4_oxidoreductase_c0	cpd00006[c0] + cpd00263[c0] <=> cpd00067[c0] + cpd00005[c0] + cpd00215[c0]	( XP_030502291.1 or XP_030501992.1 or XP_030502289.1 or XP_030500963.1 )	-1000	1000	0	MetaCyc: Cofactor-Biosynthesis (Cofactor, Prosthetic Group, Electron Carrier, and Vitamin Biosynthesis); HMP-PP-Biosynthesis (4-amino-2-methyl-5-diphosphomethylpyrimidine biosynthesis); PWY-7204 (pyridoxal 5'-phosphate salvage II (plants)); PWY-7282 (4-amino-2-methyl-5-diphosphomethylpyrimidine biosynthesis (yeast)); Thiamine-Biosynthesis (Thiamine Biosynthesis); Vitamin-B6-Biosynthesis (Vitamin …	AraCyc: PYRIDOXINE-4-DEHYDROGENASE-RXN|CornCyc: PYRIDOXINE-4-DEHYDROGENASE-RXN|KEGG: R01708|MaizeCyc: PYRIDOXINE-4-DEHYDROGENASE-RXN|MetaCyc: PYRIDOXINE-4-DEHYDROGENASE-RXN|Name: Pyridoxine:NADP+ 4-oxidoreductase; pyridoxin dehydrogenase; pyridoxine 4-dehydrogenase; pyridoxine dehydrogenase; pyridoxine:NADP+ 4-oxidoreductase; pyridoxol dehydrogenase	PROTEIN_ASSOCIATION:(XP_030502291.1 or XP_030501992.1 or XP_030502289.1 or XP_030500963.1)	1.1.1.65		R01708
R_rxn01249_d0	Pyridoxine_NADP_plus__4_oxidoreductase_d0	cpd00006[d0] + cpd00263[d0] <=> cpd00067[d0] + cpd00005[d0] + cpd00215[d0]	( XP_030502291.1 or XP_030501992.1 or XP_030502289.1 or XP_030500963.1 )	-1000	1000	0	MetaCyc: Cofactor-Biosynthesis (Cofactor, Prosthetic Group, Electron Carrier, and Vitamin Biosynthesis); HMP-PP-Biosynthesis (4-amino-2-methyl-5-diphosphomethylpyrimidine biosynthesis); PWY-7204 (pyridoxal 5'-phosphate salvage II (plants)); PWY-7282 (4-amino-2-methyl-5-diphosphomethylpyrimidine biosynthesis (yeast)); Thiamine-Biosynthesis (Thiamine Biosynthesis); Vitamin-B6-Biosynthesis (Vitamin …	AraCyc: PYRIDOXINE-4-DEHYDROGENASE-RXN|CornCyc: PYRIDOXINE-4-DEHYDROGENASE-RXN|KEGG: R01708|MaizeCyc: PYRIDOXINE-4-DEHYDROGENASE-RXN|MetaCyc: PYRIDOXINE-4-DEHYDROGENASE-RXN|Name: Pyridoxine:NADP+ 4-oxidoreductase; pyridoxin dehydrogenase; pyridoxine 4-dehydrogenase; pyridoxine dehydrogenase; pyridoxine:NADP+ 4-oxidoreductase; pyridoxol dehydrogenase	PROTEIN_ASSOCIATION:(XP_030502291.1 or XP_030501992.1 or XP_030502289.1 or XP_030500963.1)	1.1.1.65		R01708
R_rxn01253_c0	Pyridoxamine_pyruvate_aminotransferase_c0	cpd00020[c0] + cpd00419[c0] <=> cpd00215[c0] + cpd00035[c0]	Unknown	-1000	1000	0	MetaCyc: COFACTOR-DEGRADATION (Cofactor, Prosthetic Group, Electron Carrier Degradation); Degradation (Degradation/Utilization/Assimilation); PWY-5499 (vitamin B<sub>6</sub> degradation)|KEGG: rn00750 (Vitamin B6 metabolism)	KEGG: R01712|MetaCyc: 2.6.1.30-RXN|RiceCyc: 2.6.1.30-RXN|SorghumCyc: 2.6.1.30-RXN|Name: Pyridoxamine:pyruvate aminotransferase; pyridoxamine-pyruvate transaminase; pyridoxamine-pyruvic transaminase; pyridoxamine:pyruvate aminotransferase	PROTEIN_ASSOCIATION:Unknown	2.6.1.30		R01712
[truncated: 957 more rows]

## Sheet: Metabolite List
Abbreviation	Description	Charged formula	Charge	Compartment
cpd00001[c0]	H2O_c0	H2O	0	Cytosol_c0
cpd00001[d0]	H2O_d0	H2O	0	Stroma_c0
cpd00001[e0]	H2O_e0	H2O	0	Extracellular_c0
[truncated: 1,350 more rows]
